# Supplementary material for: mir-329 restricts tumor growth by targeting grb2 in pancreatic cancer
Source: Oncotarget. 2016 Feb 14;7(16):21441–53. doi: 10.18632/oncotarget.7375 (PMC5008297; doi:10.18632/oncotarget.7375)
Supplement: Supplementary file 2 [file oncotarget-07-21441-s002.xls]

## Sheet: Sheet1
TargetGene	Discription	miRNAName
ABCA12	ATP-binding cassette, sub-family A (ABC1), member 12	hsa-miR-329
ADAM9	ADAM metallopeptidase domain 9	hsa-miR-329
ADAMTS4	ADAM metallopeptidase with thrombospondin type 1 motif, 4	hsa-miR-329
ADRA2B	adrenergic, alpha-2B-, receptor	hsa-miR-329
AGAP3	ArfGAP with GTPase domain, ankyrin repeat and PH domain 3	hsa-miR-329
AKT2	v-akt murine thymoma viral oncogene homolog 2	hsa-miR-329
APBA2	amyloid beta (A4) precursor protein-binding, family A, member 2	hsa-miR-329
ARHGAP35	Rho GTPase activating protein 35	hsa-miR-329
ARL4A	ADP-ribosylation factor-like 4A	hsa-miR-329
ARL8A	ADP-ribosylation factor-like 8A	hsa-miR-329
ATXN1	ataxin 1	hsa-miR-329
B4GALT5	UDP-Gal:betaGlcNAc beta 1,4- galactosyltransferase, polypeptide 5	hsa-miR-329
BAIAP3	BAI1-associated protein 3	hsa-miR-329
BCL11B	B-cell CLL/lymphoma 11B (zinc finger protein)	hsa-miR-329
BCL7A	B-cell CLL/lymphoma 7A	hsa-miR-329
BTBD3	BTB (POZ) domain containing 3	hsa-miR-329
C16orf70	chromosome 16 open reading frame 70	hsa-miR-329
C2orf53	chromosome 2 open reading frame 53	hsa-miR-329
C9orf25	chromosome 9 open reading frame 25	hsa-miR-329
CAPZB	capping protein (actin filament) muscle Z-line, beta	hsa-miR-329
CASK	calcium/calmodulin-dependent serine protein kinase (MAGUK family)	hsa-miR-329
CASZ1	castor zinc finger 1	hsa-miR-329
CBX3	chromobox homolog 3	hsa-miR-329
CCDC85A	coiled-coil domain containing 85A	hsa-miR-329
CDC73	null	hsa-miR-329
CELF6	CUGBP, Elav-like family member 6	hsa-miR-329
CLTB	clathrin, light chain B	hsa-miR-329
CNOT6L	CCR4-NOT transcription complex, subunit 6-like	hsa-miR-329
CNTN3	contactin 3 (plasmacytoma associated)	hsa-miR-329
CPA4	carboxypeptidase A4	hsa-miR-329
CRMP1	collapsin response mediator protein 1	hsa-miR-329
CSNK1G3	casein kinase 1, gamma 3	hsa-miR-329
CSRNP3	cysteine-serine-rich nuclear protein 3	hsa-miR-329
CTNND1	catenin (cadherin-associated protein), delta 1	hsa-miR-329
CUL2	cullin 2	hsa-miR-329
DCUN1D3	null	hsa-miR-329
DDI2	DNA-damage inducible 1 homolog 2 (S. cerevisiae)	hsa-miR-329
DENND5B	DENN/MADD domain containing 5B	hsa-miR-329
DLGAP4	discs, large (Drosophila) homolog-associated protein 4	hsa-miR-329
DNAJC5	DnaJ (Hsp40) homolog, subfamily C, member 5	hsa-miR-329
DOK6	docking protein 6	hsa-miR-329
DPYSL5	dihydropyrimidinase-like 5	hsa-miR-329
DUSP10	dual specificity phosphatase 10	hsa-miR-329
DYRK2	dual-specificity tyrosine-(Y)-phosphorylation regulated kinase 2	hsa-miR-329
EDA	ectodysplasin A	hsa-miR-329
EFR3B	EFR3 homolog B (S. cerevisiae)	hsa-miR-329
ERC2	ELKS/RAB6-interacting/CAST family member 2	hsa-miR-329
ERI3	ERI1 exoribonuclease family member 3	hsa-miR-329
FAM120A	family with sequence similarity 120A	hsa-miR-329
FBN1	fibrillin 1	hsa-miR-329
FBXO45	F-box protein 45	hsa-miR-329
FLJ36031	hypothetical protein FLJ36031	hsa-miR-329
FOXK1	forkhead box K1	hsa-miR-329
FOXN3	forkhead box N3	hsa-miR-329
FXR2	fragile X mental retardation, autosomal homolog 2	hsa-miR-329
GABRB2	gamma-aminobutyric acid (GABA) A receptor, beta 2	hsa-miR-329
GAS7	growth arrest-specific 7	hsa-miR-329
GATAD2A	GATA zinc finger domain containing 2A	hsa-miR-329
GIGYF1	GRB10 interacting GYF protein 1	hsa-miR-329
GRB2	growth factor receptor-bound protein 2	hsa-miR-329
HNRNPA2B1	heterogeneous nuclear ribonucleoprotein A2/B1	hsa-miR-329
HOXC10	homeobox C10	hsa-miR-329
HSPA5	heat shock 70kDa protein 5 (glucose-regulated protein, 78kDa)	hsa-miR-329
IGDCC3	immunoglobulin superfamily, DCC subclass, member 3	hsa-miR-329
INO80D	INO80 complex subunit D	hsa-miR-329
IPO5	importin 5	hsa-miR-329
ITGB3	integrin, beta 3 (platelet glycoprotein IIIa, antigen CD61)	hsa-miR-329
JDP2	Jun dimerization protein 2	hsa-miR-329
KCNC1	potassium voltage-gated channel, Shaw-related subfamily, member 1	hsa-miR-329
KCNC4	potassium voltage-gated channel, Shaw-related subfamily, member 4	hsa-miR-329
KCNS2	potassium voltage-gated channel, delayed-rectifier, subfamily S, member 2	hsa-miR-329
KCTD11	potassium channel tetramerisation domain containing 11	hsa-miR-329
KDELR2	KDEL (Lys-Asp-Glu-Leu) endoplasmic reticulum protein retention receptor 2	hsa-miR-329
KHNYN	KH and NYN domain containing	hsa-miR-329
KLF12	Kruppel-like factor 12	hsa-miR-329
KPNA4	karyopherin alpha 4 (importin alpha 3)	hsa-miR-329
KRIT1	KRIT1, ankyrin repeat containing	hsa-miR-329
L1CAM	L1 cell adhesion molecule	hsa-miR-329
LARP4B	La ribonucleoprotein domain family, member 4B	hsa-miR-329
LBH	limb bud and heart development homolog (mouse)	hsa-miR-329
LHFPL3	lipoma HMGIC fusion partner-like 3	hsa-miR-329
LHX9	LIM homeobox 9	hsa-miR-329
LMX1A	LIM homeobox transcription factor 1, alpha	hsa-miR-329
MCF2L	MCF.2 cell line derived transforming sequence-like	hsa-miR-329
MGAT3	mannosyl (beta-1,4-)-glycoprotein beta-1,4-N-acetylglucosaminyltransferase	hsa-miR-329
MICAL3	microtubule associated monoxygenase, calponin and LIM domain containing 3	hsa-miR-329
MON2	MON2 homolog (S. cerevisiae)	hsa-miR-329
MTSS1L	metastasis suppressor 1-like	hsa-miR-329
N4BP3	NEDD4 binding protein 3	hsa-miR-329
NAA15	N(alpha)-acetyltransferase 15, NatA auxiliary subunit	hsa-miR-329
NAV3	neuron navigator 3	hsa-miR-329
NHS	Nance-Horan syndrome (congenital cataracts and dental anomalies)	hsa-miR-329
NOG	noggin	hsa-miR-329
NOS1AP	nitric oxide synthase 1 (neuronal) adaptor protein	hsa-miR-329
NPNT	nephronectin	hsa-miR-329
NUMBL	numb homolog (Drosophila)-like	hsa-miR-329
OLA1	Obg-like ATPase 1	hsa-miR-329
ONECUT2	one cut homeobox 2	hsa-miR-329
PAPPA	pregnancy-associated plasma protein A, pappalysin 1	hsa-miR-329
PAX2	paired box 2	hsa-miR-329
PCGF2	polycomb group ring finger 2	hsa-miR-329
PDE5A	phosphodiesterase 5A, cGMP-specific	hsa-miR-329
PDS5A	PDS5, regulator of cohesion maintenance, homolog A (S. cerevisiae)	hsa-miR-329
PEA15	phosphoprotein enriched in astrocytes 15	hsa-miR-329
PGAP1	post-GPI attachment to proteins 1	hsa-miR-329
PHB	prohibitin	hsa-miR-329
PHIP	pleckstrin homology domain interacting protein	hsa-miR-329
PLAA	phospholipase A2-activating protein	hsa-miR-329
PLCXD3	phosphatidylinositol-specific phospholipase C, X domain containing 3	hsa-miR-329
PRDM16	PR domain containing 16	hsa-miR-329
PRKCA	protein kinase C, alpha	hsa-miR-329
PRR12	proline rich 12	hsa-miR-329
PRR7	proline rich 7 (synaptic)	hsa-miR-329
PRUNE2	prune homolog 2 (Drosophila)	hsa-miR-329
PTBP2	polypyrimidine tract binding protein 2	hsa-miR-329
PTPN1	protein tyrosine phosphatase, non-receptor type 1	hsa-miR-329
PTPN9	protein tyrosine phosphatase, non-receptor type 9	hsa-miR-329
RAB1A	RAB1A, member RAS oncogene family	hsa-miR-329
RABGAP1	RAB GTPase activating protein 1	hsa-miR-329
RBM33	RNA binding motif protein 33	hsa-miR-329
RBM39	RNA binding motif protein 39	hsa-miR-329
RBPMS	RNA binding protein with multiple splicing	hsa-miR-329
RGAG4	retrotransposon gag domain containing 4	hsa-miR-329
RGMB	RGM domain family, member B	hsa-miR-329
RIMBP2	RIMS binding protein 2	hsa-miR-329
RNF165	ring finger protein 165	hsa-miR-329
RNF214	ring finger protein 214	hsa-miR-329
RNF216	ring finger protein 216	hsa-miR-329
RPE	ribulose-5-phosphate-3-epimerase	hsa-miR-329
SEC63	SEC63 homolog (S. cerevisiae)	hsa-miR-329
SERBP1	SERPINE1 mRNA binding protein 1	hsa-miR-329
SGCD	sarcoglycan, delta (35kDa dystrophin-associated glycoprotein)	hsa-miR-329
SLC39A10	solute carrier family 39 (zinc transporter), member 10	hsa-miR-329
SLC8A1	solute carrier family 8 (sodium/calcium exchanger), member 1	hsa-miR-329
SMARCAD1	null	hsa-miR-329
SNRK	SNF related kinase	hsa-miR-329
SOCS6	suppressor of cytokine signaling 6	hsa-miR-329
SOX17	SRY (sex determining region Y)-box 17	hsa-miR-329
SP1	Sp1 transcription factor	hsa-miR-329
SP4	Sp4 transcription factor	hsa-miR-329
SUGP2	SURP and G patch domain containing 2	hsa-miR-329
SYNGAP1	synaptic Ras GTPase activating protein 1	hsa-miR-329
SYNRG	synergin, gamma	hsa-miR-329
TBX5	T-box 5	hsa-miR-329
THRA	thyroid hormone receptor, alpha	hsa-miR-329
TMEM201	transmembrane protein 201	hsa-miR-329
TOB2	transducer of ERBB2, 2	hsa-miR-329
TOR3A	torsin family 3, member A	hsa-miR-329
TRIM33	tripartite motif containing 33	hsa-miR-329
TSHZ2	teashirt zinc finger homeobox 2	hsa-miR-329
TTC7A	tetratricopeptide repeat domain 7A	hsa-miR-329
UBR3	ubiquitin protein ligase E3 component n-recognin 3 (putative)	hsa-miR-329
UNC45B	unc-45 homolog B (C. elegans)	hsa-miR-329
VAMP7	vesicle-associated membrane protein 7	hsa-miR-329
VANGL2	vang-like 2 (van gogh, Drosophila)	hsa-miR-329
VAPA	VAMP (vesicle-associated membrane protein)-associated protein A, 33kDa	hsa-miR-329
VSX2	visual system homeobox 2	hsa-miR-329
WAPAL	wings apart-like homolog (Drosophila)	hsa-miR-329
WBSCR17	Williams-Beuren syndrome chromosome region 17	hsa-miR-329
WDR82	WD repeat domain 82	hsa-miR-329
WIPF2	WAS/WASL interacting protein family, member 2	hsa-miR-329
ZBTB39	zinc finger and BTB domain containing 39	hsa-miR-329
ZC3H10	zinc finger CCCH-type containing 10	hsa-miR-329
ZCCHC24	zinc finger, CCHC domain containing 24	hsa-miR-329
ZDHHC5	zinc finger, DHHC-type containing 5	hsa-miR-329
ZFX	zinc finger protein, X-linked	hsa-miR-329
ZNRF1	zinc and ring finger 1	hsa-miR-329
ZXDC	ZXD family zinc finger C	hsa-miR-329
ZYG11B	zyg-11 homolog B (C. elegans)	hsa-miR-329
ZZZ3	zinc finger, ZZ-type containing 3	hsa-miR-329
