# Supplementary material for: mir-329 restricts tumor growth by targeting grb2 in pancreatic cancer
Source: Oncotarget. 2016 Feb 14;7(16):21441–53. doi: 10.18632/oncotarget.7375 (PMC5008297; doi:10.18632/oncotarget.7375)
Supplement: Supplementary file 3 [file oncotarget-07-21441-s003.xls]

## Sheet: Sheet1
GOID	GOTerm	DifGene	AllDifGene	GeneInGOID	AllGene	P-Value	FDR	Enrichment	(-log2P)
GO:0033631	cell-cell adhesion mediated by integrin	3	150	5	16679	3.98506e-05	0.0397709	66.716	14.615
GO:0090102	cochlea development	3	150	19	16679	0.000995753	0.192006	17.5568	9.97192
GO:0007275	multicellular organismal development	22	150	1093	16679	0.00101304	0.192006	2.23811	9.94709
GO:0045892	negative regulation of transcription, DNA-templated	13	150	511	16679	0.00136758	0.192006	2.82879	9.51416
GO:0072001	renal system development	3	150	22	16679	0.00145707	0.192006	15.1627	9.42271
GO:0006355	regulation of transcription, DNA-templated	40	150	2535	16679	0.00188367	0.192006	1.75453	9.05224
GO:0006208	pyrimidine nucleobase catabolic process	2	150	7	16679	0.00279573	0.192006	31.7695	8.48256
GO:0045893	positive regulation of transcription, DNA-templated	13	150	567	16679	0.00322147	0.192006	2.54941	8.27806
GO:0006351	transcription, DNA-templated	37	150	2385	16679	0.00329183	0.192006	1.72501	8.24689
GO:0060044	negative regulation of cardiac muscle cell proliferation	2	150	8	16679	0.00347361	0.192006	27.7983	8.16935
GO:0034975	protein folding in endoplasmic reticulum	2	150	9	16679	0.00421996	0.192006	24.7096	7.88856
GO:0046325	negative regulation of glucose import	2	150	10	16679	0.00503349	0.192006	22.2387	7.63423
GO:0060119	inner ear receptor cell development	2	150	10	16679	0.00503349	0.192006	22.2387	7.63423
GO:0010613	positive regulation of cardiac muscle hypertrophy	2	150	11	16679	0.00591291	0.192006	20.217	7.40192
GO:0010468	regulation of gene expression	6	150	176	16679	0.00669292	0.192006	3.79068	7.22315
GO:0055119	relaxation of cardiac muscle	2	150	12	16679	0.00685696	0.192006	18.5322	7.18821
GO:0021953	central nervous system neuron differentiation	2	150	12	16679	0.00685696	0.192006	18.5322	7.18821
GO:0030154	cell differentiation	15	150	769	16679	0.00693612	0.192006	2.16892	7.17166
GO:0001843	neural tube closure	4	150	79	16679	0.00696311	0.192006	5.63004	7.16605
GO:0007399	nervous system development	11	150	495	16679	0.00771943	0.192006	2.47096	7.01729
GO:0048706	embryonic skeletal system development	3	150	43	16679	0.00834207	0.192006	7.75767	6.90538
GO:0006607	NLS-bearing protein import into nucleus	2	150	14	16679	0.008934	0.192006	15.8848	6.80648
GO:0045055	regulated secretory pathway	2	150	14	16679	0.008934	0.192006	15.8848	6.80648
GO:0001657	ureteric bud development	3	150	46	16679	0.00992251	0.192006	7.25174	6.65508
GO:0045725	positive regulation of glycogen biosynthetic process	2	150	15	16679	0.0100645	0.192006	14.8258	6.63458
GO:0001655	urogenital system development	2	150	15	16679	0.0100645	0.192006	14.8258	6.63458
GO:0007411	axon guidance	9	150	383	16679	0.0107068	0.192006	2.6129	6.54533
GO:0001706	endoderm formation	2	150	16	16679	0.0112548	0.192006	13.8992	6.47331
GO:0048747	muscle fiber development	2	150	16	16679	0.0112548	0.192006	13.8992	6.47331
GO:0000122	negative regulation of transcription from RNA polymerase II promoter	13	150	668	16679	0.0112969	0.192006	2.16394	6.46793
GO:0045944	positive regulation of transcription from RNA polymerase II promoter	16	150	894	16679	0.0114406	0.192006	1.99004	6.4497
GO:0007160	cell-matrix adhesion	4	150	94	16679	0.012295	0.192006	4.73163	6.34578
GO:0060384	innervation	2	150	17	16679	0.0125037	0.192006	13.0816	6.3215
GO:0034614	cellular response to reactive oxygen species	2	150	18	16679	0.01381	0.192006	12.3548	6.17815
GO:0030168	platelet activation	6	150	211	16679	0.0149116	0.192006	3.1619	6.06743
GO:0090190	positive regulation of branching involved in ureteric bud morphogenesis	2	150	19	16679	0.0151725	0.192006	11.7046	6.0424
GO:0022604	regulation of cell morphogenesis	2	150	19	16679	0.0151725	0.192006	11.7046	6.0424
GO:0002026	regulation of the force of heart contraction	2	150	19	16679	0.0151725	0.192006	11.7046	6.0424
GO:0090193	positive regulation of glomerulus development	1	150	1	16679	0.0178631	0.192006	111.193	5.80687
GO:2000043	regulation of cardiac cell fate specification	1	150	1	16679	0.0178631	0.192006	111.193	5.80687
GO:1900483	regulation of protein targeting to vacuolar membrane	1	150	1	16679	0.0178631	0.192006	111.193	5.80687
GO:0071678	olfactory bulb axon guidance	1	150	1	16679	0.0178631	0.192006	111.193	5.80687
GO:2000707	positive regulation of dense core granule biogenesis	1	150	1	16679	0.0178631	0.192006	111.193	5.80687
GO:0090335	regulation of brown fat cell differentiation	1	150	1	16679	0.0178631	0.192006	111.193	5.80687
GO:0019323	pentose catabolic process	1	150	1	16679	0.0178631	0.192006	111.193	5.80687
GO:0061346	planar cell polarity pathway involved in heart morphogenesis	1	150	1	16679	0.0178631	0.192006	111.193	5.80687
GO:0035787	cell migration involved in kidney development	1	150	1	16679	0.0178631	0.192006	111.193	5.80687
GO:2000313	regulation of fibroblast growth factor receptor signaling pathway involved in neural plate anterior/posterior pattern formation	1	150	1	16679	0.0178631	0.192006	111.193	5.80687
GO:1990264	peptidyl-tyrosine dephosphorylation involved in inactivation of protein kinase activity	1	150	1	16679	0.0178631	0.192006	111.193	5.80687
GO:0061360	optic chiasma development	1	150	1	16679	0.0178631	0.192006	111.193	5.80687
GO:0044557	relaxation of smooth muscle	1	150	1	16679	0.0178631	0.192006	111.193	5.80687
GO:0060825	fibroblast growth factor receptor signaling pathway involved in neural plate anterior/posterior pattern formation	1	150	1	16679	0.0178631	0.192006	111.193	5.80687
GO:0031204	posttranslational protein targeting to membrane, translocation	1	150	1	16679	0.0178631	0.192006	111.193	5.80687
GO:0060807	regulation of transcription from RNA polymerase II promoter involved in definitive endodermal cell fate specification	1	150	1	16679	0.0178631	0.192006	111.193	5.80687
GO:2000143	negative regulation of DNA-templated transcription, initiation	1	150	1	16679	0.0178631	0.192006	111.193	5.80687
GO:0035437	maintenance of protein localization in endoplasmic reticulum	1	150	1	16679	0.0178631	0.192006	111.193	5.80687
GO:0003142	cardiogenic plate morphogenesis	1	150	1	16679	0.0178631	0.192006	111.193	5.80687
GO:0042661	regulation of mesodermal cell fate specification	1	150	1	16679	0.0178631	0.192006	111.193	5.80687
GO:2000597	positive regulation of optic nerve formation	1	150	1	16679	0.0178631	0.192006	111.193	5.80687
GO:0035627	ceramide transport	1	150	1	16679	0.0178631	0.192006	111.193	5.80687
GO:0060302	negative regulation of cytokine activity	1	150	1	16679	0.0178631	0.192006	111.193	5.80687
GO:1901660	calcium ion export	1	150	1	16679	0.0178631	0.192006	111.193	5.80687
GO:0001828	inner cell mass cellular morphogenesis	1	150	1	16679	0.0178631	0.192006	111.193	5.80687
GO:0060386	synapse assembly involved in innervation	1	150	1	16679	0.0178631	0.192006	111.193	5.80687
GO:0097369	sodium ion import	1	150	1	16679	0.0178631	0.192006	111.193	5.80687
GO:0035262	gonad morphogenesis	1	150	1	16679	0.0178631	0.192006	111.193	5.80687
GO:0060980	cell migration involved in coronary vasculogenesis	1	150	1	16679	0.0178631	0.192006	111.193	5.80687
GO:0010750	positive regulation of nitric oxide mediated signal transduction	1	150	1	16679	0.0178631	0.192006	111.193	5.80687
GO:1900117	regulation of execution phase of apoptosis	1	150	1	16679	0.0178631	0.192006	111.193	5.80687
GO:0060904	regulation of protein folding in endoplasmic reticulum	1	150	1	16679	0.0178631	0.192006	111.193	5.80687
GO:2001234	negative regulation of apoptotic signaling pathway	2	150	21	16679	0.0180619	0.192006	10.5898	5.79091
GO:0008156	negative regulation of DNA replication	2	150	21	16679	0.0180619	0.192006	10.5898	5.79091
GO:0035050	embryonic heart tube development	2	150	21	16679	0.0180619	0.192006	10.5898	5.79091
GO:0007389	pattern specification process	3	150	59	16679	0.0186701	0.192006	5.6539	5.74312
GO:0007596	blood coagulation	10	150	495	16679	0.0189238	0.192006	2.24633	5.72366
GO:0048646	anatomical structure formation involved in morphogenesis	2	150	22	16679	0.0195865	0.192006	10.1085	5.674
GO:0006396	RNA processing	4	150	109	16679	0.0196987	0.192006	4.08049	5.66575
GO:0090103	cochlea morphogenesis	2	150	23	16679	0.021163	0.192006	9.66899	5.56231
GO:0051260	protein homooligomerization	5	150	168	16679	0.0212096	0.192006	3.30933	5.55914
GO:0031648	protein destabilization	2	150	24	16679	0.0227902	0.192006	9.26611	5.45544
GO:0008045	motor neuron axon guidance	2	150	25	16679	0.0244672	0.192006	8.89547	5.35301
GO:0001892	embryonic placenta development	2	150	25	16679	0.0244672	0.192006	8.89547	5.35301
GO:0043010	camera-type eye development	3	150	66	16679	0.0246866	0.192006	5.05424	5.34013
GO:0006888	ER to Golgi vesicle-mediated transport	3	150	68	16679	0.0265744	0.192006	4.90559	5.23382
GO:0008050	female courtship behavior	1	150	2	16679	0.0266739	0.192006	55.5967	5.22843
GO:0035566	regulation of metanephros size	1	150	2	16679	0.0266739	0.192006	55.5967	5.22843
GO:0048866	stem cell fate specification	1	150	2	16679	0.0266739	0.192006	55.5967	5.22843
GO:0003402	planar cell polarity pathway involved in axis elongation	1	150	2	16679	0.0266739	0.192006	55.5967	5.22843
GO:0015798	myo-inositol transport	1	150	2	16679	0.0266739	0.192006	55.5967	5.22843
GO:0003218	cardiac left ventricle formation	1	150	2	16679	0.0266739	0.192006	55.5967	5.22843
GO:0048105	establishment of body hair planar orientation	1	150	2	16679	0.0266739	0.192006	55.5967	5.22843
GO:0072305	negative regulation of mesenchymal cell apoptotic process involved in metanephric nephron morphogenesis	1	150	2	16679	0.0266739	0.192006	55.5967	5.22843
GO:0021849	neuroblast division in subventricular zone	1	150	2	16679	0.0266739	0.192006	55.5967	5.22843
GO:0050994	regulation of lipid catabolic process	1	150	2	16679	0.0266739	0.192006	55.5967	5.22843
GO:0003062	regulation of heart rate by chemical signal	1	150	2	16679	0.0266739	0.192006	55.5967	5.22843
GO:0039003	pronephric field specification	1	150	2	16679	0.0266739	0.192006	55.5967	5.22843
GO:0021633	optic nerve structural organization	1	150	2	16679	0.0266739	0.192006	55.5967	5.22843
GO:0072172	mesonephric tubule formation	1	150	2	16679	0.0266739	0.192006	55.5967	5.22843
GO:0033032	regulation of myeloid cell apoptotic process	1	150	2	16679	0.0266739	0.192006	55.5967	5.22843
GO:0071436	sodium ion export	1	150	2	16679	0.0266739	0.192006	55.5967	5.22843
GO:0060282	positive regulation of oocyte development	1	150	2	16679	0.0266739	0.192006	55.5967	5.22843
GO:0060490	lateral sprouting involved in lung morphogenesis	1	150	2	16679	0.0266739	0.192006	55.5967	5.22843
GO:0021589	cerebellum structural organization	1	150	2	16679	0.0266739	0.192006	55.5967	5.22843
GO:0060489	planar dichotomous subdivision of terminal units involved in lung branching morphogenesis	1	150	2	16679	0.0266739	0.192006	55.5967	5.22843
GO:0060488	orthogonal dichotomous subdivision of terminal units involved in lung branching morphogenesis	1	150	2	16679	0.0266739	0.192006	55.5967	5.22843
GO:0021773	striatal medium spiny neuron differentiation	1	150	2	16679	0.0266739	0.192006	55.5967	5.22843
GO:0043067	regulation of programmed cell death	1	150	2	16679	0.0266739	0.192006	55.5967	5.22843
GO:0090114	COPII-coated vesicle budding	1	150	2	16679	0.0266739	0.192006	55.5967	5.22843
GO:0090110	cargo loading into COPII-coated vesicle	1	150	2	16679	0.0266739	0.192006	55.5967	5.22843
GO:1900215	negative regulation of apoptotic process involved in metanephric collecting duct development	1	150	2	16679	0.0266739	0.192006	55.5967	5.22843
GO:1900218	negative regulation of apoptotic process involved in metanephric nephron tubule development	1	150	2	16679	0.0266739	0.192006	55.5967	5.22843
GO:0050748	negative regulation of lipoprotein metabolic process	1	150	2	16679	0.0266739	0.192006	55.5967	5.22843
GO:0090177	establishment of planar polarity involved in neural tube closure	1	150	2	16679	0.0266739	0.192006	55.5967	5.22843
GO:1902202	regulation of hepatocyte growth factor receptor signaling pathway	1	150	2	16679	0.0266739	0.192006	55.5967	5.22843
GO:0017055	negative regulation of RNA polymerase II transcriptional preinitiation complex assembly	1	150	2	16679	0.0266739	0.192006	55.5967	5.22843
GO:0045875	negative regulation of sister chromatid cohesion	1	150	2	16679	0.0266739	0.192006	55.5967	5.22843
GO:0035408	histone H3-T6 phosphorylation	1	150	2	16679	0.0266739	0.192006	55.5967	5.22843
GO:0021506	anterior neuropore closure	1	150	2	16679	0.0266739	0.192006	55.5967	5.22843
GO:0007493	endodermal cell fate determination	1	150	2	16679	0.0266739	0.192006	55.5967	5.22843
GO:2000170	positive regulation of peptidyl-cysteine S-nitrosylation	1	150	2	16679	0.0266739	0.192006	55.5967	5.22843
GO:2000594	positive regulation of metanephric DCT cell differentiation	1	150	2	16679	0.0266739	0.192006	55.5967	5.22843
GO:0033124	regulation of GTP catabolic process	1	150	2	16679	0.0266739	0.192006	55.5967	5.22843
GO:0045428	regulation of nitric oxide biosynthetic process	1	150	2	16679	0.0266739	0.192006	55.5967	5.22843
GO:0021650	vestibulocochlear nerve formation	1	150	2	16679	0.0266739	0.192006	55.5967	5.22843
GO:1903020	positive regulation of glycoprotein metabolic process	1	150	2	16679	0.0266739	0.192006	55.5967	5.22843
GO:0098901	regulation of cardiac muscle cell action potential	1	150	2	16679	0.0266739	0.192006	55.5967	5.22843
GO:0072606	interleukin-8 secretion	1	150	2	16679	0.0266739	0.192006	55.5967	5.22843
GO:0002072	optic cup morphogenesis involved in camera-type eye development	1	150	2	16679	0.0266739	0.192006	55.5967	5.22843
GO:0090288	negative regulation of cellular response to growth factor stimulus	1	150	2	16679	0.0266739	0.192006	55.5967	5.22843
GO:0030512	negative regulation of transforming growth factor beta receptor signaling pathway	3	150	69	16679	0.0275464	0.192006	4.83449	5.18199
GO:0035019	somatic stem cell maintenance	3	150	69	16679	0.0275464	0.192006	4.83449	5.18199
GO:0016567	protein ubiquitination	9	150	456	16679	0.0281646	0.192006	2.19461	5.14997
GO:0040008	regulation of growth	3	150	70	16679	0.028537	0.192006	4.76543	5.13102
GO:0030308	negative regulation of cell growth	4	150	123	16679	0.02864	0.192006	3.61604	5.12583
GO:0030198	extracellular matrix organization	7	150	316	16679	0.0293236	0.192006	2.46314	5.09179
GO:0070509	calcium ion import	2	150	28	16679	0.0297862	0.192006	7.94238	5.06921
GO:0000188	inactivation of MAPK activity	2	150	28	16679	0.0297862	0.192006	7.94238	5.06921
GO:0008360	regulation of cell shape	4	150	125	16679	0.0300832	0.192006	3.55819	5.0549
GO:0001701	in utero embryonic development	6	150	252	16679	0.0312278	0.192006	2.64746	5.00102
GO:0046627	negative regulation of insulin receptor signaling pathway	2	150	29	16679	0.0316519	0.192006	7.66851	4.98156
GO:0048863	stem cell differentiation	2	150	30	16679	0.0335623	0.192006	7.41289	4.89702
GO:0031016	pancreas development	2	150	30	16679	0.0335623	0.192006	7.41289	4.89702
GO:0035583	sequestering of TGFbeta in extracellular matrix	1	150	3	16679	0.0354051	0.192006	37.0644	4.8199
GO:0035582	sequestering of BMP in extracellular matrix	1	150	3	16679	0.0354051	0.192006	37.0644	4.8199
GO:0051088	PMA-inducible membrane protein ectodomain proteolysis	1	150	3	16679	0.0354051	0.192006	37.0644	4.8199
GO:0022007	convergent extension involved in neural plate elongation	1	150	3	16679	0.0354051	0.192006	37.0644	4.8199
GO:0034197	triglyceride transport	1	150	3	16679	0.0354051	0.192006	37.0644	4.8199
GO:0046068	cGMP metabolic process	1	150	3	16679	0.0354051	0.192006	37.0644	4.8199
GO:0061009	common bile duct development	1	150	3	16679	0.0354051	0.192006	37.0644	4.8199
GO:0072179	nephric duct formation	1	150	3	16679	0.0354051	0.192006	37.0644	4.8199
GO:0072300	positive regulation of metanephric glomerulus development	1	150	3	16679	0.0354051	0.192006	37.0644	4.8199
GO:0061010	gall bladder development	1	150	3	16679	0.0354051	0.192006	37.0644	4.8199
GO:0072197	ureter morphogenesis	1	150	3	16679	0.0354051	0.192006	37.0644	4.8199
GO:0060401	cytosolic calcium ion transport	1	150	3	16679	0.0354051	0.192006	37.0644	4.8199
GO:0065002	intracellular protein transmembrane transport	1	150	3	16679	0.0354051	0.192006	37.0644	4.8199
GO:0060623	regulation of chromosome condensation	1	150	3	16679	0.0354051	0.192006	37.0644	4.8199
GO:0097195	pilomotor reflex	1	150	3	16679	0.0354051	0.192006	37.0644	4.8199
GO:0043368	positive T cell selection	1	150	3	16679	0.0354051	0.192006	37.0644	4.8199
GO:2000721	positive regulation of transcription from RNA polymerase II promoter involved in smooth muscle cell differentiation	1	150	3	16679	0.0354051	0.192006	37.0644	4.8199
GO:0051304	chromosome separation	1	150	3	16679	0.0354051	0.192006	37.0644	4.8199
GO:0002155	regulation of thyroid hormone mediated signaling pathway	1	150	3	16679	0.0354051	0.192006	37.0644	4.8199
GO:0060266	negative regulation of respiratory burst involved in inflammatory response	1	150	3	16679	0.0354051	0.192006	37.0644	4.8199
GO:0071883	activation of MAPK activity by adrenergic receptor signaling pathway	1	150	3	16679	0.0354051	0.192006	37.0644	4.8199
GO:0044791	positive regulation by host of viral release from host cell	1	150	3	16679	0.0354051	0.192006	37.0644	4.8199
GO:0021903	rostrocaudal neural tube patterning	1	150	3	16679	0.0354051	0.192006	37.0644	4.8199
GO:1903595	positive regulation of histamine secretion by mast cell	1	150	3	16679	0.0354051	0.192006	37.0644	4.8199
GO:0061153	trachea gland development	1	150	3	16679	0.0354051	0.192006	37.0644	4.8199
GO:0055118	negative regulation of cardiac muscle contraction	1	150	3	16679	0.0354051	0.192006	37.0644	4.8199
GO:0003166	bundle of His development	1	150	3	16679	0.0354051	0.192006	37.0644	4.8199
GO:0035295	tube development	1	150	3	16679	0.0354051	0.192006	37.0644	4.8199
GO:0003308	negative regulation of Wnt signaling pathway involved in heart development	1	150	3	16679	0.0354051	0.192006	37.0644	4.8199
GO:0060914	heart formation	1	150	3	16679	0.0354051	0.192006	37.0644	4.8199
GO:0044828	negative regulation by host of viral genome replication	1	150	3	16679	0.0354051	0.192006	37.0644	4.8199
GO:0034241	positive regulation of macrophage fusion	1	150	3	16679	0.0354051	0.192006	37.0644	4.8199
GO:0045715	negative regulation of low-density lipoprotein particle receptor biosynthetic process	1	150	3	16679	0.0354051	0.192006	37.0644	4.8199
GO:0045918	negative regulation of cytolysis	1	150	3	16679	0.0354051	0.192006	37.0644	4.8199
GO:0045925	positive regulation of female receptivity	1	150	3	16679	0.0354051	0.192006	37.0644	4.8199
GO:0050803	regulation of synapse structure or activity	1	150	3	16679	0.0354051	0.192006	37.0644	4.8199
GO:0008285	negative regulation of cell proliferation	8	150	411	16679	0.0393113	0.192006	2.16435	4.66891
GO:0050873	brown fat cell differentiation	2	150	33	16679	0.039552	0.192006	6.73899	4.6601
GO:0015031	protein transport	11	150	650	16679	0.0421968	0.192006	1.88173	4.56672
GO:0003229	ventricular cardiac muscle tissue development	1	150	4	16679	0.0440574	0.192006	27.7983	4.50447
GO:0010748	negative regulation of plasma membrane long-chain fatty acid transport	1	150	4	16679	0.0440574	0.192006	27.7983	4.50447
GO:0072108	positive regulation of mesenchymal to epithelial transition involved in metanephros morphogenesis	1	150	4	16679	0.0440574	0.192006	27.7983	4.50447
GO:1902514	regulation of generation of L-type calcium current	1	150	4	16679	0.0440574	0.192006	27.7983	4.50447
GO:0006610	ribosomal protein import into nucleus	1	150	4	16679	0.0440574	0.192006	27.7983	4.50447
GO:2000035	regulation of stem cell division	1	150	4	16679	0.0440574	0.192006	27.7983	4.50447
GO:0032648	regulation of interferon-beta production	1	150	4	16679	0.0440574	0.192006	27.7983	4.50447
GO:0043308	eosinophil degranulation	1	150	4	16679	0.0440574	0.192006	27.7983	4.50447
GO:0021871	forebrain regionalization	1	150	4	16679	0.0440574	0.192006	27.7983	4.50447
GO:0003056	regulation of vascular smooth muscle contraction	1	150	4	16679	0.0440574	0.192006	27.7983	4.50447
GO:0061031	endodermal digestive tract morphogenesis	1	150	4	16679	0.0440574	0.192006	27.7983	4.50447
GO:0021800	cerebral cortex tangential migration	1	150	4	16679	0.0440574	0.192006	27.7983	4.50447
GO:0031077	post-embryonic camera-type eye development	1	150	4	16679	0.0440574	0.192006	27.7983	4.50447
GO:0021533	cell differentiation in hindbrain	1	150	4	16679	0.0440574	0.192006	27.7983	4.50447
GO:0072513	positive regulation of secondary heart field cardioblast proliferation	1	150	4	16679	0.0440574	0.192006	27.7983	4.50447
GO:0090330	regulation of platelet aggregation	1	150	4	16679	0.0440574	0.192006	27.7983	4.50447
GO:0060676	ureteric bud formation	1	150	4	16679	0.0440574	0.192006	27.7983	4.50447
GO:0002159	desmosome assembly	1	150	4	16679	0.0440574	0.192006	27.7983	4.50447
GO:0032369	negative regulation of lipid transport	1	150	4	16679	0.0440574	0.192006	27.7983	4.50447
GO:0035791	platelet-derived growth factor receptor-beta signaling pathway	1	150	4	16679	0.0440574	0.192006	27.7983	4.50447
GO:0035799	ureter maturation	1	150	4	16679	0.0440574	0.192006	27.7983	4.50447
GO:1900212	negative regulation of mesenchymal cell apoptotic process involved in metanephros development	1	150	4	16679	0.0440574	0.192006	27.7983	4.50447
GO:0060028	convergent extension involved in axis elongation	1	150	4	16679	0.0440574	0.192006	27.7983	4.50447
GO:0090175	regulation of establishment of planar polarity	1	150	4	16679	0.0440574	0.192006	27.7983	4.50447
GO:0060214	endocardium formation	1	150	4	16679	0.0440574	0.192006	27.7983	4.50447
GO:0098735	positive regulation of the force of heart contraction	1	150	4	16679	0.0440574	0.192006	27.7983	4.50447
GO:0072221	metanephric distal convoluted tubule development	1	150	4	16679	0.0440574	0.192006	27.7983	4.50447
GO:0006505	GPI anchor metabolic process	1	150	4	16679	0.0440574	0.192006	27.7983	4.50447
GO:0042662	negative regulation of mesodermal cell fate specification	1	150	4	16679	0.0440574	0.192006	27.7983	4.50447
GO:0035625	epidermal growth factor-activated receptor transactivation by G-protein coupled receptor signaling pathway	1	150	4	16679	0.0440574	0.192006	27.7983	4.50447
GO:0061157	mRNA destabilization	1	150	4	16679	0.0440574	0.192006	27.7983	4.50447
GO:0009052	pentose-phosphate shunt, non-oxidative branch	1	150	4	16679	0.0440574	0.192006	27.7983	4.50447
GO:0060513	prostatic bud formation	1	150	4	16679	0.0440574	0.192006	27.7983	4.50447
GO:0072289	metanephric nephron tubule formation	1	150	4	16679	0.0440574	0.192006	27.7983	4.50447
GO:1902261	positive regulation of delayed rectifier potassium channel activity	1	150	4	16679	0.0440574	0.192006	27.7983	4.50447
GO:0003150	muscular septum morphogenesis	1	150	4	16679	0.0440574	0.192006	27.7983	4.50447
GO:0090074	negative regulation of protein homodimerization activity	1	150	4	16679	0.0440574	0.192006	27.7983	4.50447
GO:0000467	exonucleolytic trimming to generate mature 3'-end of 5.8S rRNA from tricistronic rRNA transcript (SSU-rRNA, 5.8S rRNA, LSU-rRNA)	1	150	4	16679	0.0440574	0.192006	27.7983	4.50447
GO:0032859	activation of Ral GTPase activity	1	150	4	16679	0.0440574	0.192006	27.7983	4.50447
GO:0051490	negative regulation of filopodium assembly	1	150	4	16679	0.0440574	0.192006	27.7983	4.50447
GO:0001839	neural plate morphogenesis	1	150	4	16679	0.0440574	0.192006	27.7983	4.50447
GO:0048570	notochord morphogenesis	1	150	4	16679	0.0440574	0.192006	27.7983	4.50447
GO:0071922	regulation of cohesin localization to chromatin	1	150	4	16679	0.0440574	0.192006	27.7983	4.50447
GO:0051932	synaptic transmission, GABAergic	1	150	4	16679	0.0440574	0.192006	27.7983	4.50447
GO:0007501	mesodermal cell fate specification	1	150	4	16679	0.0440574	0.192006	27.7983	4.50447
GO:0061205	paramesonephric duct development	1	150	4	16679	0.0440574	0.192006	27.7983	4.50447
GO:0071322	cellular response to carbohydrate stimulus	1	150	4	16679	0.0440574	0.192006	27.7983	4.50447
GO:0060913	cardiac cell fate determination	1	150	4	16679	0.0440574	0.192006	27.7983	4.50447
GO:0007264	small GTPase mediated signal transduction	7	150	348	16679	0.044715	0.194024	2.23665	4.4831
GO:0032851	positive regulation of Rab GTPase activity	3	150	85	16679	0.0456016	0.197015	3.92447	4.45477
GO:0016573	histone acetylation	2	150	37	16679	0.0481072	0.198213	6.01045	4.3776
GO:0043161	proteasome-mediated ubiquitin-dependent protein catabolic process	4	150	147	16679	0.0487463	0.198213	3.02567	4.35856
GO:0008016	regulation of heart contraction	2	150	38	16679	0.0503416	0.198213	5.85228	4.31211
GO:0008286	insulin receptor signaling pathway	4	150	149	16679	0.0506963	0.198213	2.98506	4.30198
GO:0006886	intracellular protein transport	6	150	288	16679	0.0526056	0.198213	2.31653	4.24864
GO:0034332	adherens junction organization	2	150	39	16679	0.0526125	0.198213	5.70222	4.24845
GO:0035562	negative regulation of chromatin binding	1	150	5	16679	0.0526317	0.198213	22.2387	4.24792
GO:0014909	smooth muscle cell migration	1	150	5	16679	0.0526317	0.198213	22.2387	4.24792
GO:0072189	ureter development	1	150	5	16679	0.0526317	0.198213	22.2387	4.24792
GO:0060662	salivary gland cavitation	1	150	5	16679	0.0526317	0.198213	22.2387	4.24792
GO:0003283	atrial septum development	1	150	5	16679	0.0526317	0.198213	22.2387	4.24792
GO:0021631	optic nerve morphogenesis	1	150	5	16679	0.0526317	0.198213	22.2387	4.24792
GO:0051891	positive regulation of cardioblast differentiation	1	150	5	16679	0.0526317	0.198213	22.2387	4.24792
GO:0072162	metanephric mesenchymal cell differentiation	1	150	5	16679	0.0526317	0.198213	22.2387	4.24792
GO:0060040	retinal bipolar neuron differentiation	1	150	5	16679	0.0526317	0.198213	22.2387	4.24792
GO:0042048	olfactory behavior	1	150	5	16679	0.0526317	0.198213	22.2387	4.24792
GO:0051549	positive regulation of keratinocyte migration	1	150	5	16679	0.0526317	0.198213	22.2387	4.24792
GO:0051534	negative regulation of NFAT protein import into nucleus	1	150	5	16679	0.0526317	0.198213	22.2387	4.24792
GO:0002819	regulation of adaptive immune response	1	150	5	16679	0.0526317	0.198213	22.2387	4.24792
GO:0060029	convergent extension involved in organogenesis	1	150	5	16679	0.0526317	0.198213	22.2387	4.24792
GO:0010837	regulation of keratinocyte proliferation	1	150	5	16679	0.0526317	0.198213	22.2387	4.24792
GO:0072207	metanephric epithelium development	1	150	5	16679	0.0526317	0.198213	22.2387	4.24792
GO:0010606	positive regulation of cytoplasmic mRNA processing body assembly	1	150	5	16679	0.0526317	0.198213	22.2387	4.24792
GO:0031442	positive regulation of mRNA 3'-end processing	1	150	5	16679	0.0526317	0.198213	22.2387	4.24792
GO:0033119	negative regulation of RNA splicing	1	150	5	16679	0.0526317	0.198213	22.2387	4.24792
GO:0033153	T cell receptor V(D)J recombination	1	150	5	16679	0.0526317	0.198213	22.2387	4.24792
GO:0072091	regulation of stem cell proliferation	1	150	5	16679	0.0526317	0.198213	22.2387	4.24792
GO:0021957	corticospinal tract morphogenesis	1	150	5	16679	0.0526317	0.198213	22.2387	4.24792
GO:0060956	endocardial cell differentiation	1	150	5	16679	0.0526317	0.198213	22.2387	4.24792
GO:0001842	neural fold formation	1	150	5	16679	0.0526317	0.198213	22.2387	4.24792
GO:0048318	axial mesoderm development	1	150	5	16679	0.0526317	0.198213	22.2387	4.24792
GO:0044829	positive regulation by host of viral genome replication	1	150	5	16679	0.0526317	0.198213	22.2387	4.24792
GO:0071168	protein localization to chromatin	1	150	5	16679	0.0526317	0.198213	22.2387	4.24792
GO:0038027	apolipoprotein A-I-mediated signaling pathway	1	150	5	16679	0.0526317	0.198213	22.2387	4.24792
GO:0001889	liver development	3	150	91	16679	0.0535521	0.199367	3.66571	4.22291
GO:0048286	lung alveolus development	2	150	40	16679	0.0549191	0.199367	5.55967	4.18655
GO:0034446	substrate adhesion-dependent cell spreading	2	150	40	16679	0.0549191	0.199367	5.55967	4.18655
GO:0042060	wound healing	3	150	93	16679	0.0563396	0.199367	3.58688	4.14971
GO:0030514	negative regulation of BMP signaling pathway	2	150	41	16679	0.0572605	0.199367	5.42407	4.12632
GO:0010595	positive regulation of endothelial cell migration	2	150	41	16679	0.0572605	0.199367	5.42407	4.12632
GO:0001656	metanephros development	2	150	41	16679	0.0572605	0.199367	5.42407	4.12632
GO:0008643	carbohydrate transport	2	150	42	16679	0.0596359	0.199367	5.29492	4.06768
GO:0048643	positive regulation of skeletal muscle tissue development	1	150	6	16679	0.0611285	0.199367	18.5322	4.03201
GO:0030823	regulation of cGMP metabolic process	1	150	6	16679	0.0611285	0.199367	18.5322	4.03201
GO:0003406	retinal pigment epithelium development	1	150	6	16679	0.0611285	0.199367	18.5322	4.03201
GO:0046626	regulation of insulin receptor signaling pathway	1	150	6	16679	0.0611285	0.199367	18.5322	4.03201
GO:0046069	cGMP catabolic process	1	150	6	16679	0.0611285	0.199367	18.5322	4.03201
GO:0072177	mesonephric duct development	1	150	6	16679	0.0611285	0.199367	18.5322	4.03201
GO:0072307	regulation of metanephric nephron tubule epithelial cell differentiation	1	150	6	16679	0.0611285	0.199367	18.5322	4.03201
GO:0000729	DNA double-strand break processing	1	150	6	16679	0.0611285	0.199367	18.5322	4.03201
GO:0043320	natural killer cell degranulation	1	150	6	16679	0.0611285	0.199367	18.5322	4.03201
GO:0043353	enucleate erythrocyte differentiation	1	150	6	16679	0.0611285	0.199367	18.5322	4.03201
GO:0001711	endodermal cell fate commitment	1	150	6	16679	0.0611285	0.199367	18.5322	4.03201
GO:0010498	proteasomal protein catabolic process	1	150	6	16679	0.0611285	0.199367	18.5322	4.03201
GO:0010882	regulation of cardiac muscle contraction by calcium ion signaling	1	150	6	16679	0.0611285	0.199367	18.5322	4.03201
GO:2001275	positive regulation of glucose import in response to insulin stimulus	1	150	6	16679	0.0611285	0.199367	18.5322	4.03201
GO:0031063	regulation of histone deacetylation	1	150	6	16679	0.0611285	0.199367	18.5322	4.03201
GO:0044387	negative regulation of protein kinase activity by regulation of protein phosphorylation	1	150	6	16679	0.0611285	0.199367	18.5322	4.03201
GO:2000323	negative regulation of glucocorticoid receptor signaling pathway	1	150	6	16679	0.0611285	0.199367	18.5322	4.03201
GO:0000018	regulation of DNA recombination	1	150	6	16679	0.0611285	0.199367	18.5322	4.03201
GO:0010649	regulation of cell communication by electrical coupling	1	150	6	16679	0.0611285	0.199367	18.5322	4.03201
GO:0036289	peptidyl-serine autophosphorylation	1	150	6	16679	0.0611285	0.199367	18.5322	4.03201
GO:0034351	negative regulation of glial cell apoptotic process	1	150	6	16679	0.0611285	0.199367	18.5322	4.03201
GO:0070972	protein localization to endoplasmic reticulum	1	150	6	16679	0.0611285	0.199367	18.5322	4.03201
GO:0050691	regulation of defense response to virus by host	1	150	6	16679	0.0611285	0.199367	18.5322	4.03201
GO:0021960	anterior commissure morphogenesis	1	150	6	16679	0.0611285	0.199367	18.5322	4.03201
GO:0043457	regulation of cellular respiration	1	150	6	16679	0.0611285	0.199367	18.5322	4.03201
GO:0007044	cell-substrate junction assembly	1	150	6	16679	0.0611285	0.199367	18.5322	4.03201
GO:0014829	vascular smooth muscle contraction	1	150	6	16679	0.0611285	0.199367	18.5322	4.03201
GO:0003149	membranous septum morphogenesis	1	150	6	16679	0.0611285	0.199367	18.5322	4.03201
GO:0090036	regulation of protein kinase C signaling	1	150	6	16679	0.0611285	0.199367	18.5322	4.03201
GO:0071156	regulation of cell cycle arrest	1	150	6	16679	0.0611285	0.199367	18.5322	4.03201
GO:0032811	negative regulation of epinephrine secretion	1	150	6	16679	0.0611285	0.199367	18.5322	4.03201
GO:0060789	hair follicle placode formation	1	150	6	16679	0.0611285	0.199367	18.5322	4.03201
GO:0050847	progesterone receptor signaling pathway	1	150	6	16679	0.0611285	0.199367	18.5322	4.03201
GO:0006606	protein import into nucleus	2	150	43	16679	0.0620445	0.200784	5.17178	4.01055
GO:0001942	hair follicle development	2	150	43	16679	0.0620445	0.200784	5.17178	4.01055
GO:0001501	skeletal system development	4	150	160	16679	0.0621667	0.200784	2.77983	4.00772
GO:0043408	regulation of MAPK cascade	2	150	44	16679	0.0644855	0.204595	5.05424	3.95488
GO:0070301	cellular response to hydrogen peroxide	2	150	45	16679	0.0669581	0.204595	4.94193	3.9006
GO:0070936	protein K48-linked ubiquitination	2	150	45	16679	0.0669581	0.204595	4.94193	3.9006
GO:0001525	angiogenesis	5	150	236	16679	0.0689755	0.204595	2.35579	3.85777
GO:0001658	branching involved in ureteric bud morphogenesis	2	150	46	16679	0.0694616	0.204595	4.83449	3.84764
GO:0006620	posttranslational protein targeting to membrane	1	150	7	16679	0.0695486	0.204595	15.8848	3.84583
GO:0010907	positive regulation of glucose metabolic process	1	150	7	16679	0.0695486	0.204595	15.8848	3.84583
GO:0031340	positive regulation of vesicle fusion	1	150	7	16679	0.0695486	0.204595	15.8848	3.84583
GO:0033627	cell adhesion mediated by integrin	1	150	7	16679	0.0695486	0.204595	15.8848	3.84583
GO:0010042	response to manganese ion	1	150	7	16679	0.0695486	0.204595	15.8848	3.84583
GO:0006474	N-terminal protein amino acid acetylation	1	150	7	16679	0.0695486	0.204595	15.8848	3.84583
GO:0043569	negative regulation of insulin-like growth factor receptor signaling pathway	1	150	7	16679	0.0695486	0.204595	15.8848	3.84583
GO:0021554	optic nerve development	1	150	7	16679	0.0695486	0.204595	15.8848	3.84583
GO:0021520	spinal cord motor neuron cell fate specification	1	150	7	16679	0.0695486	0.204595	15.8848	3.84583
GO:0019538	protein metabolic process	1	150	7	16679	0.0695486	0.204595	15.8848	3.84583
GO:0010694	positive regulation of alkaline phosphatase activity	1	150	7	16679	0.0695486	0.204595	15.8848	3.84583
GO:0031666	positive regulation of lipopolysaccharide-mediated signaling pathway	1	150	7	16679	0.0695486	0.204595	15.8848	3.84583
GO:0048793	pronephros development	1	150	7	16679	0.0695486	0.204595	15.8848	3.84583
GO:0021902	commitment of neuronal cell to specific neuron type in forebrain	1	150	7	16679	0.0695486	0.204595	15.8848	3.84583
GO:0072205	metanephric collecting duct development	1	150	7	16679	0.0695486	0.204595	15.8848	3.84583
GO:0071313	cellular response to caffeine	1	150	7	16679	0.0695486	0.204595	15.8848	3.84583
GO:0051983	regulation of chromosome segregation	1	150	7	16679	0.0695486	0.204595	15.8848	3.84583
GO:0060509	Type I pneumocyte differentiation	1	150	7	16679	0.0695486	0.204595	15.8848	3.84583
GO:0032873	negative regulation of stress-activated MAPK cascade	1	150	7	16679	0.0695486	0.204595	15.8848	3.84583
GO:1901841	regulation of high voltage-gated calcium channel activity	1	150	7	16679	0.0695486	0.204595	15.8848	3.84583
GO:0016255	attachment of GPI anchor to protein	1	150	7	16679	0.0695486	0.204595	15.8848	3.84583
GO:0060136	embryonic process involved in female pregnancy	1	150	7	16679	0.0695486	0.204595	15.8848	3.84583
GO:0035493	SNARE complex assembly	1	150	7	16679	0.0695486	0.204595	15.8848	3.84583
GO:0032287	peripheral nervous system myelin maintenance	1	150	7	16679	0.0695486	0.204595	15.8848	3.84583
GO:0035335	peptidyl-tyrosine dephosphorylation	3	150	102	16679	0.0697016	0.204595	3.27039	3.84266
GO:0007517	muscle organ development	3	150	102	16679	0.0697016	0.204595	3.27039	3.84266
GO:0042981	regulation of apoptotic process	5	150	238	16679	0.0708845	0.205111	2.33599	3.81839
GO:0007409	axonogenesis	3	150	103	16679	0.0712665	0.205111	3.23864	3.81063
GO:0048010	vascular endothelial growth factor receptor signaling pathway	3	150	105	16679	0.074443	0.205111	3.17695	3.74772
GO:0031175	neuron projection development	3	150	105	16679	0.074443	0.205111	3.17695	3.74772
GO:0008542	visual learning	2	150	48	16679	0.0745581	0.205111	4.63306	3.74549
GO:0009952	anterior/posterior pattern specification	3	150	107	16679	0.0776808	0.205111	3.11757	3.6863
GO:2000010	positive regulation of protein localization to cell surface	1	150	8	16679	0.0778927	0.205111	13.8992	3.68237
GO:0000046	autophagic vacuole fusion	1	150	8	16679	0.0778927	0.205111	13.8992	3.68237
GO:0030219	megakaryocyte differentiation	1	150	8	16679	0.0778927	0.205111	13.8992	3.68237
GO:0010700	negative regulation of norepinephrine secretion	1	150	8	16679	0.0778927	0.205111	13.8992	3.68237
GO:0030853	negative regulation of granulocyte differentiation	1	150	8	16679	0.0778927	0.205111	13.8992	3.68237
GO:0043312	neutrophil degranulation	1	150	8	16679	0.0778927	0.205111	13.8992	3.68237
GO:0072164	mesonephric tubule development	1	150	8	16679	0.0778927	0.205111	13.8992	3.68237
GO:0035994	response to muscle stretch	1	150	8	16679	0.0778927	0.205111	13.8992	3.68237
GO:0060055	angiogenesis involved in wound healing	1	150	8	16679	0.0778927	0.205111	13.8992	3.68237
GO:0010888	negative regulation of lipid storage	1	150	8	16679	0.0778927	0.205111	13.8992	3.68237
GO:0071420	cellular response to histamine	1	150	8	16679	0.0778927	0.205111	13.8992	3.68237
GO:0060231	mesenchymal to epithelial transition	1	150	8	16679	0.0778927	0.205111	13.8992	3.68237
GO:0071875	adrenergic receptor signaling pathway	1	150	8	16679	0.0778927	0.205111	13.8992	3.68237
GO:0034109	homotypic cell-cell adhesion	1	150	8	16679	0.0778927	0.205111	13.8992	3.68237
GO:0007406	negative regulation of neuroblast proliferation	1	150	8	16679	0.0778927	0.205111	13.8992	3.68237
GO:0010831	positive regulation of myotube differentiation	1	150	8	16679	0.0778927	0.205111	13.8992	3.68237
GO:0051168	nuclear export	1	150	8	16679	0.0778927	0.205111	13.8992	3.68237
GO:0007097	nuclear migration	1	150	8	16679	0.0778927	0.205111	13.8992	3.68237
GO:0050658	RNA transport	1	150	8	16679	0.0778927	0.205111	13.8992	3.68237
GO:0070474	positive regulation of uterine smooth muscle contraction	1	150	8	16679	0.0778927	0.205111	13.8992	3.68237
GO:0033523	histone H2B ubiquitination	1	150	8	16679	0.0778927	0.205111	13.8992	3.68237
GO:0003181	atrioventricular valve morphogenesis	1	150	8	16679	0.0778927	0.205111	13.8992	3.68237
GO:0072075	metanephric mesenchyme development	1	150	8	16679	0.0778927	0.205111	13.8992	3.68237
GO:0007064	mitotic sister chromatid cohesion	1	150	8	16679	0.0778927	0.205111	13.8992	3.68237
GO:0042117	monocyte activation	1	150	8	16679	0.0778927	0.205111	13.8992	3.68237
GO:0051481	negative regulation of cytosolic calcium ion concentration	1	150	8	16679	0.0778927	0.205111	13.8992	3.68237
GO:0030252	growth hormone secretion	1	150	8	16679	0.0778927	0.205111	13.8992	3.68237
GO:0003334	keratinocyte development	1	150	8	16679	0.0778927	0.205111	13.8992	3.68237
GO:0030042	actin filament depolymerization	1	150	8	16679	0.0778927	0.205111	13.8992	3.68237
GO:0003337	mesenchymal to epithelial transition involved in metanephros morphogenesis	1	150	8	16679	0.0778927	0.205111	13.8992	3.68237
GO:0010761	fibroblast migration	1	150	8	16679	0.0778927	0.205111	13.8992	3.68237
GO:0030948	negative regulation of vascular endothelial growth factor receptor signaling pathway	1	150	8	16679	0.0778927	0.205111	13.8992	3.68237
GO:0010591	regulation of lamellipodium assembly	1	150	8	16679	0.0778927	0.205111	13.8992	3.68237
GO:0042542	response to hydrogen peroxide	2	150	50	16679	0.079769	0.209099	4.44773	3.64803
GO:0016192	vesicle-mediated transport	5	150	247	16679	0.0798265	0.209099	2.25088	3.64699
GO:0010923	negative regulation of phosphatase activity	2	150	51	16679	0.0824156	0.213373	4.36052	3.60094
GO:0043588	skin development	2	150	52	16679	0.0850886	0.213373	4.27667	3.55489
GO:0006887	exocytosis	3	150	112	16679	0.0860365	0.213373	2.97839	3.53891
GO:0045124	regulation of bone resorption	1	150	9	16679	0.0861615	0.213373	12.3548	3.53681
GO:0006621	protein retention in ER lumen	1	150	9	16679	0.0861615	0.213373	12.3548	3.53681
GO:0055013	cardiac muscle cell development	1	150	9	16679	0.0861615	0.213373	12.3548	3.53681
GO:0097178	ruffle assembly	1	150	9	16679	0.0861615	0.213373	12.3548	3.53681
GO:0061037	negative regulation of cartilage development	1	150	9	16679	0.0861615	0.213373	12.3548	3.53681
GO:0055001	muscle cell development	1	150	9	16679	0.0861615	0.213373	12.3548	3.53681
GO:0061045	negative regulation of wound healing	1	150	9	16679	0.0861615	0.213373	12.3548	3.53681
GO:0086012	membrane depolarization during cardiac muscle cell action potential	1	150	9	16679	0.0861615	0.213373	12.3548	3.53681
GO:0060670	branching involved in labyrinthine layer morphogenesis	1	150	9	16679	0.0861615	0.213373	12.3548	3.53681
GO:0048280	vesicle fusion with Golgi apparatus	1	150	9	16679	0.0861615	0.213373	12.3548	3.53681
GO:0001952	regulation of cell-matrix adhesion	1	150	9	16679	0.0861615	0.213373	12.3548	3.53681
GO:2000177	regulation of neural precursor cell proliferation	1	150	9	16679	0.0861615	0.213373	12.3548	3.53681
GO:0003197	endocardial cushion development	1	150	9	16679	0.0861615	0.213373	12.3548	3.53681
GO:0006983	ER overload response	1	150	9	16679	0.0861615	0.213373	12.3548	3.53681
GO:0030510	regulation of BMP signaling pathway	1	150	9	16679	0.0861615	0.213373	12.3548	3.53681
GO:0034616	response to laminar fluid shear stress	1	150	9	16679	0.0861615	0.213373	12.3548	3.53681
GO:0032835	glomerulus development	1	150	9	16679	0.0861615	0.213373	12.3548	3.53681
GO:0030262	apoptotic nuclear changes	1	150	9	16679	0.0861615	0.213373	12.3548	3.53681
GO:0032000	positive regulation of fatty acid beta-oxidation	1	150	9	16679	0.0861615	0.213373	12.3548	3.53681
GO:0048666	neuron development	2	150	53	16679	0.0877873	0.216325	4.19597	3.50984
GO:0007266	Rho protein signal transduction	2	150	53	16679	0.0877873	0.216325	4.19597	3.50984
GO:0006897	endocytosis	4	150	182	16679	0.0887691	0.218206	2.44381	3.4938
GO:0006397	mRNA processing	6	150	333	16679	0.0892668	0.21889	2.00348	3.48573
GO:0007010	cytoskeleton organization	3	150	116	16679	0.0929805	0.221049	2.87569	3.42693
GO:0010225	response to UV-C	1	150	10	16679	0.0943557	0.221049	11.1193	3.40575
GO:0046632	alpha-beta T cell differentiation	1	150	10	16679	0.0943557	0.221049	11.1193	3.40575
GO:0010944	negative regulation of transcription by competitive promoter binding	1	150	10	16679	0.0943557	0.221049	11.1193	3.40575
GO:0061053	somite development	1	150	10	16679	0.0943557	0.221049	11.1193	3.40575
GO:1990440	positive regulation of transcription from RNA polymerase II promoter in response to endoplasmic reticulum stress	1	150	10	16679	0.0943557	0.221049	11.1193	3.40575
GO:0060039	pericardium development	1	150	10	16679	0.0943557	0.221049	11.1193	3.40575
GO:0031065	positive regulation of histone deacetylation	1	150	10	16679	0.0943557	0.221049	11.1193	3.40575
GO:0042074	cell migration involved in gastrulation	1	150	10	16679	0.0943557	0.221049	11.1193	3.40575
GO:1901381	positive regulation of potassium ion transmembrane transport	1	150	10	16679	0.0943557	0.221049	11.1193	3.40575
GO:2000147	positive regulation of cell motility	1	150	10	16679	0.0943557	0.221049	11.1193	3.40575
GO:0003143	embryonic heart tube morphogenesis	1	150	10	16679	0.0943557	0.221049	11.1193	3.40575
GO:0048762	mesenchymal cell differentiation	1	150	10	16679	0.0943557	0.221049	11.1193	3.40575
GO:0010172	embryonic body morphogenesis	1	150	10	16679	0.0943557	0.221049	11.1193	3.40575
GO:0043129	surfactant homeostasis	1	150	10	16679	0.0943557	0.221049	11.1193	3.40575
GO:0043116	negative regulation of vascular permeability	1	150	10	16679	0.0943557	0.221049	11.1193	3.40575
GO:0002064	epithelial cell development	1	150	10	16679	0.0943557	0.221049	11.1193	3.40575
GO:0060122	inner ear receptor stereocilium organization	1	150	10	16679	0.0943557	0.221049	11.1193	3.40575
GO:0031115	negative regulation of microtubule polymerization	1	150	10	16679	0.0943557	0.221049	11.1193	3.40575
GO:0022617	extracellular matrix disassembly	3	150	117	16679	0.0947514	0.221456	2.85111	3.39971
GO:0001947	heart looping	2	150	56	16679	0.0960313	0.223924	3.97119	3.38035
GO:0007268	synaptic transmission	7	150	423	16679	0.098081	0.226263	1.84008	3.34988
GO:0006367	transcription initiation from RNA polymerase II promoter	4	150	190	16679	0.0995896	0.226263	2.34091	3.32786
GO:0050900	leukocyte migration	3	150	120	16679	0.100145	0.226263	2.77983	3.31983
GO:0030216	keratinocyte differentiation	2	150	58	16679	0.101644	0.226263	3.83425	3.29841
GO:0042770	signal transduction in response to DNA damage	1	150	11	16679	0.102476	0.226263	10.1085	3.28664
GO:0051085	chaperone mediated protein folding requiring cofactor	1	150	11	16679	0.102476	0.226263	10.1085	3.28664
GO:0048103	somatic stem cell division	1	150	11	16679	0.102476	0.226263	10.1085	3.28664
GO:0048617	embryonic foregut morphogenesis	1	150	11	16679	0.102476	0.226263	10.1085	3.28664
GO:0006098	pentose-phosphate shunt	1	150	11	16679	0.102476	0.226263	10.1085	3.28664
GO:0090557	establishment of endothelial intestinal barrier	1	150	11	16679	0.102476	0.226263	10.1085	3.28664
GO:0060413	atrial septum morphogenesis	1	150	11	16679	0.102476	0.226263	10.1085	3.28664
GO:0032940	secretion by cell	1	150	11	16679	0.102476	0.226263	10.1085	3.28664
GO:0035136	forelimb morphogenesis	1	150	11	16679	0.102476	0.226263	10.1085	3.28664
GO:0001736	establishment of planar polarity	1	150	11	16679	0.102476	0.226263	10.1085	3.28664
GO:0045176	apical protein localization	1	150	11	16679	0.102476	0.226263	10.1085	3.28664
GO:0045651	positive regulation of macrophage differentiation	1	150	11	16679	0.102476	0.226263	10.1085	3.28664
GO:0019725	cellular homeostasis	1	150	11	16679	0.102476	0.226263	10.1085	3.28664
GO:0048935	peripheral nervous system neuron development	1	150	11	16679	0.102476	0.226263	10.1085	3.28664
GO:0010390	histone monoubiquitination	1	150	11	16679	0.102476	0.226263	10.1085	3.28664
GO:0060391	positive regulation of SMAD protein import into nucleus	1	150	11	16679	0.102476	0.226263	10.1085	3.28664
GO:0043923	positive regulation by host of viral transcription	1	150	11	16679	0.102476	0.226263	10.1085	3.28664
GO:0035058	nonmotile primary cilium assembly	1	150	11	16679	0.102476	0.226263	10.1085	3.28664
GO:0006911	phagocytosis, engulfment	1	150	11	16679	0.102476	0.226263	10.1085	3.28664
GO:0060394	negative regulation of pathway-restricted SMAD protein phosphorylation	1	150	11	16679	0.102476	0.226263	10.1085	3.28664
GO:0071805	potassium ion transmembrane transport	3	150	122	16679	0.103808	0.228697	2.73426	3.26802
GO:0006417	regulation of translation	3	150	123	16679	0.105658	0.232262	2.71203	3.24252
GO:0043547	positive regulation of GTPase activity	6	150	351	16679	0.106978	0.23369	1.90074	3.22462
GO:0097193	intrinsic apoptotic signaling pathway	2	150	60	16679	0.107343	0.23369	3.70644	3.21969
GO:0016055	Wnt signaling pathway	4	150	197	16679	0.109528	0.23369	2.25773	3.19063
GO:0042475	odontogenesis of dentin-containing tooth	2	150	61	16679	0.110224	0.23369	3.64568	3.18148
GO:0007269	neurotransmitter secretion	2	150	61	16679	0.110224	0.23369	3.64568	3.18148
GO:0043586	tongue development	1	150	12	16679	0.110523	0.23369	9.26611	3.17758
GO:0060402	calcium ion transport into cytosol	1	150	12	16679	0.110523	0.23369	9.26611	3.17758
GO:0050982	detection of mechanical stimulus	1	150	12	16679	0.110523	0.23369	9.26611	3.17758
GO:0060272	embryonic skeletal joint morphogenesis	1	150	12	16679	0.110523	0.23369	9.26611	3.17758
GO:0071236	cellular response to antibiotic	1	150	12	16679	0.110523	0.23369	9.26611	3.17758
GO:0033700	phospholipid efflux	1	150	12	16679	0.110523	0.23369	9.26611	3.17758
GO:0043069	negative regulation of programmed cell death	1	150	12	16679	0.110523	0.23369	9.26611	3.17758
GO:0048715	negative regulation of oligodendrocyte differentiation	1	150	12	16679	0.110523	0.23369	9.26611	3.17758
GO:0021670	lateral ventricle development	1	150	12	16679	0.110523	0.23369	9.26611	3.17758
GO:0047496	vesicle transport along microtubule	1	150	12	16679	0.110523	0.23369	9.26611	3.17758
GO:0071354	cellular response to interleukin-6	1	150	12	16679	0.110523	0.23369	9.26611	3.17758
GO:0048333	mesodermal cell differentiation	1	150	12	16679	0.110523	0.23369	9.26611	3.17758
GO:0051016	barbed-end actin filament capping	1	150	12	16679	0.110523	0.23369	9.26611	3.17758
GO:0090305	nucleic acid phosphodiester bond hydrolysis	3	150	128	16679	0.1151	0.239879	2.60609	3.11905
GO:0030326	embryonic limb morphogenesis	2	150	63	16679	0.116046	0.239879	3.52995	3.10723
GO:0042789	mRNA transcription from RNA polymerase II promoter	1	150	13	16679	0.118497	0.239879	8.55333	3.07708
GO:0010745	negative regulation of macrophage derived foam cell differentiation	1	150	13	16679	0.118497	0.239879	8.55333	3.07708
GO:0060644	mammary gland epithelial cell differentiation	1	150	13	16679	0.118497	0.239879	8.55333	3.07708
GO:0086064	cell communication by electrical coupling involved in cardiac conduction	1	150	13	16679	0.118497	0.239879	8.55333	3.07708
GO:0033630	positive regulation of cell adhesion mediated by integrin	1	150	13	16679	0.118497	0.239879	8.55333	3.07708
GO:0060042	retina morphogenesis in camera-type eye	1	150	13	16679	0.118497	0.239879	8.55333	3.07708
GO:0021799	cerebral cortex radially oriented cell migration	1	150	13	16679	0.118497	0.239879	8.55333	3.07708
GO:0042994	cytoplasmic sequestering of transcription factor	1	150	13	16679	0.118497	0.239879	8.55333	3.07708
GO:0045197	establishment or maintenance of epithelial cell apical/basal polarity	1	150	13	16679	0.118497	0.239879	8.55333	3.07708
GO:0090179	planar cell polarity pathway involved in neural tube closure	1	150	13	16679	0.118497	0.239879	8.55333	3.07708
GO:0010839	negative regulation of keratinocyte proliferation	1	150	13	16679	0.118497	0.239879	8.55333	3.07708
GO:0050872	white fat cell differentiation	1	150	13	16679	0.118497	0.239879	8.55333	3.07708
GO:0048712	negative regulation of astrocyte differentiation	1	150	13	16679	0.118497	0.239879	8.55333	3.07708
GO:0048513	organ development	1	150	13	16679	0.118497	0.239879	8.55333	3.07708
GO:0060993	kidney morphogenesis	1	150	13	16679	0.118497	0.239879	8.55333	3.07708
GO:0021680	cerebellar Purkinje cell layer development	1	150	13	16679	0.118497	0.239879	8.55333	3.07708
GO:0060322	head development	1	150	13	16679	0.118497	0.239879	8.55333	3.07708
GO:0044262	cellular carbohydrate metabolic process	1	150	13	16679	0.118497	0.239879	8.55333	3.07708
GO:0045995	regulation of embryonic development	1	150	13	16679	0.118497	0.239879	8.55333	3.07708
GO:0030334	regulation of cell migration	2	150	64	16679	0.118985	0.240378	3.47479	3.07115
GO:0007179	transforming growth factor beta receptor signaling pathway	3	150	131	16679	0.12091	0.243774	2.54641	3.048
GO:0072659	protein localization to plasma membrane	2	150	65	16679	0.121942	0.245359	3.42133	3.03573
GO:0043524	negative regulation of neuron apoptotic process	3	150	132	16679	0.12287	0.2459	2.52712	3.0248
GO:0001938	positive regulation of endothelial cell proliferation	2	150	66	16679	0.124917	0.2459	3.36949	3.00096
GO:0050679	positive regulation of epithelial cell proliferation	2	150	66	16679	0.124917	0.2459	3.36949	3.00096
GO:0006883	cellular sodium ion homeostasis	1	150	14	16679	0.126399	0.2459	7.94238	2.98394
GO:0043568	positive regulation of insulin-like growth factor receptor signaling pathway	1	150	14	16679	0.126399	0.2459	7.94238	2.98394
GO:0032968	positive regulation of transcription elongation from RNA polymerase II promoter	1	150	14	16679	0.126399	0.2459	7.94238	2.98394
GO:0010875	positive regulation of cholesterol efflux	1	150	14	16679	0.126399	0.2459	7.94238	2.98394
GO:0060071	Wnt signaling pathway, planar cell polarity pathway	1	150	14	16679	0.126399	0.2459	7.94238	2.98394
GO:0001953	negative regulation of cell-matrix adhesion	1	150	14	16679	0.126399	0.2459	7.94238	2.98394
GO:0045088	regulation of innate immune response	1	150	14	16679	0.126399	0.2459	7.94238	2.98394
GO:0007095	mitotic G2 DNA damage checkpoint	1	150	14	16679	0.126399	0.2459	7.94238	2.98394
GO:0048009	insulin-like growth factor receptor signaling pathway	1	150	14	16679	0.126399	0.2459	7.94238	2.98394
GO:0043488	regulation of mRNA stability	1	150	14	16679	0.126399	0.2459	7.94238	2.98394
GO:0001823	mesonephros development	1	150	14	16679	0.126399	0.2459	7.94238	2.98394
GO:0060766	negative regulation of androgen receptor signaling pathway	1	150	14	16679	0.126399	0.2459	7.94238	2.98394
GO:0043508	negative regulation of JUN kinase activity	1	150	14	16679	0.126399	0.2459	7.94238	2.98394
GO:0050868	negative regulation of T cell activation	1	150	14	16679	0.126399	0.2459	7.94238	2.98394
GO:0045165	cell fate commitment	2	150	67	16679	0.127909	0.248352	3.3192	2.96681
GO:0006813	potassium ion transport	3	150	135	16679	0.128818	0.249148	2.47096	2.95659
GO:0007417	central nervous system development	3	150	135	16679	0.128818	0.249148	2.47096	2.95659
GO:0048854	brain morphogenesis	1	150	15	16679	0.13423	0.254197	7.41289	2.89722
GO:0051044	positive regulation of membrane protein ectodomain proteolysis	1	150	15	16679	0.13423	0.254197	7.41289	2.89722
GO:0006895	Golgi to endosome transport	1	150	15	16679	0.13423	0.254197	7.41289	2.89722
GO:0060047	heart contraction	1	150	15	16679	0.13423	0.254197	7.41289	2.89722
GO:0021542	dentate gyrus development	1	150	15	16679	0.13423	0.254197	7.41289	2.89722
GO:0050930	induction of positive chemotaxis	1	150	15	16679	0.13423	0.254197	7.41289	2.89722
GO:0050730	regulation of peptidyl-tyrosine phosphorylation	1	150	15	16679	0.13423	0.254197	7.41289	2.89722
GO:2000378	negative regulation of reactive oxygen species metabolic process	1	150	15	16679	0.13423	0.254197	7.41289	2.89722
GO:0060307	regulation of ventricular cardiac muscle cell membrane repolarization	1	150	15	16679	0.13423	0.254197	7.41289	2.89722
GO:0035024	negative regulation of Rho protein signal transduction	1	150	15	16679	0.13423	0.254197	7.41289	2.89722
GO:0071542	dopaminergic neuron differentiation	1	150	15	16679	0.13423	0.254197	7.41289	2.89722
GO:0006987	activation of signaling protein activity involved in unfolded protein response	2	150	70	16679	0.136982	0.258798	3.17695	2.86795
GO:0007155	cell adhesion	9	150	639	16679	0.137178	0.258798	1.5661	2.86588
GO:0017156	calcium ion-dependent exocytosis	1	150	16	16679	0.141991	0.259536	6.94958	2.81613
GO:0007398	ectoderm development	1	150	16	16679	0.141991	0.259536	6.94958	2.81613
GO:0045778	positive regulation of ossification	1	150	16	16679	0.141991	0.259536	6.94958	2.81613
GO:0060425	lung morphogenesis	1	150	16	16679	0.141991	0.259536	6.94958	2.81613
GO:0010259	multicellular organismal aging	1	150	16	16679	0.141991	0.259536	6.94958	2.81613
GO:0046426	negative regulation of JAK-STAT cascade	1	150	16	16679	0.141991	0.259536	6.94958	2.81613
GO:1902043	positive regulation of extrinsic apoptotic signaling pathway via death domain receptors	1	150	16	16679	0.141991	0.259536	6.94958	2.81613
GO:0001967	suckling behavior	1	150	16	16679	0.141991	0.259536	6.94958	2.81613
GO:0060216	definitive hemopoiesis	1	150	16	16679	0.141991	0.259536	6.94958	2.81613
GO:2000114	regulation of establishment of cell polarity	1	150	16	16679	0.141991	0.259536	6.94958	2.81613
GO:0006940	regulation of smooth muscle contraction	1	150	16	16679	0.141991	0.259536	6.94958	2.81613
GO:0048596	embryonic camera-type eye morphogenesis	1	150	16	16679	0.141991	0.259536	6.94958	2.81613
GO:0060334	regulation of interferon-gamma-mediated signaling pathway	1	150	16	16679	0.141991	0.259536	6.94958	2.81613
GO:0010596	negative regulation of endothelial cell migration	1	150	16	16679	0.141991	0.259536	6.94958	2.81613
GO:0045987	positive regulation of smooth muscle contraction	1	150	16	16679	0.141991	0.259536	6.94958	2.81613
GO:0030949	positive regulation of vascular endothelial growth factor receptor signaling pathway	1	150	16	16679	0.141991	0.259536	6.94958	2.81613
GO:0090280	positive regulation of calcium ion import	1	150	16	16679	0.141991	0.259536	6.94958	2.81613
GO:0001934	positive regulation of protein phosphorylation	3	150	143	16679	0.145151	0.264828	2.33273	2.78437
GO:0030509	BMP signaling pathway	2	150	74	16679	0.149285	0.267709	3.00523	2.74386
GO:0006470	protein dephosphorylation	3	150	145	16679	0.149335	0.267709	2.30055	2.74338
GO:0031589	cell-substrate adhesion	1	150	17	16679	0.149681	0.267709	6.54078	2.74004
GO:0019068	virion assembly	1	150	17	16679	0.149681	0.267709	6.54078	2.74004
GO:0042307	positive regulation of protein import into nucleus	1	150	17	16679	0.149681	0.267709	6.54078	2.74004
GO:0022409	positive regulation of cell-cell adhesion	1	150	17	16679	0.149681	0.267709	6.54078	2.74004
GO:0001709	cell fate determination	1	150	17	16679	0.149681	0.267709	6.54078	2.74004
GO:0070933	histone H4 deacetylation	1	150	17	16679	0.149681	0.267709	6.54078	2.74004
GO:0048546	digestive tract morphogenesis	1	150	17	16679	0.149681	0.267709	6.54078	2.74004
GO:0061436	establishment of skin barrier	1	150	17	16679	0.149681	0.267709	6.54078	2.74004
GO:0043536	positive regulation of blood vessel endothelial cell migration	1	150	17	16679	0.149681	0.267709	6.54078	2.74004
GO:0007265	Ras protein signal transduction	2	150	75	16679	0.152394	0.272075	2.96516	2.71412
GO:0030335	positive regulation of cell migration	3	150	148	16679	0.155681	0.275901	2.25392	2.68334
GO:0050775	positive regulation of dendrite morphogenesis	1	150	18	16679	0.157302	0.275901	6.17741	2.66839
GO:0030878	thyroid gland development	1	150	18	16679	0.157302	0.275901	6.17741	2.66839
GO:0050919	negative chemotaxis	1	150	18	16679	0.157302	0.275901	6.17741	2.66839
GO:0007405	neuroblast proliferation	1	150	18	16679	0.157302	0.275901	6.17741	2.66839
GO:0048025	negative regulation of mRNA splicing, via spliceosome	1	150	18	16679	0.157302	0.275901	6.17741	2.66839
GO:0007009	plasma membrane organization	1	150	18	16679	0.157302	0.275901	6.17741	2.66839
GO:0009948	anterior/posterior axis specification	1	150	18	16679	0.157302	0.275901	6.17741	2.66839
GO:0001829	trophectodermal cell differentiation	1	150	18	16679	0.157302	0.275901	6.17741	2.66839
GO:0003382	epithelial cell morphogenesis	1	150	18	16679	0.157302	0.275901	6.17741	2.66839
GO:0006469	negative regulation of protein kinase activity	2	150	78	16679	0.161795	0.280281	2.85111	2.62776
GO:0090090	negative regulation of canonical Wnt signaling pathway	3	150	151	16679	0.162108	0.280281	2.20914	2.62498
GO:0061024	membrane organization	3	150	152	16679	0.164267	0.280281	2.19461	2.60588
GO:0035567	non-canonical Wnt signaling pathway	1	150	19	16679	0.164854	0.280281	5.85228	2.60074
GO:0010001	glial cell differentiation	1	150	19	16679	0.164854	0.280281	5.85228	2.60074
GO:0003281	ventricular septum development	1	150	19	16679	0.164854	0.280281	5.85228	2.60074
GO:0046928	regulation of neurotransmitter secretion	1	150	19	16679	0.164854	0.280281	5.85228	2.60074
GO:0090314	positive regulation of protein targeting to membrane	1	150	19	16679	0.164854	0.280281	5.85228	2.60074
GO:0010881	regulation of cardiac muscle contraction by regulation of the release of sequestered calcium ion	1	150	19	16679	0.164854	0.280281	5.85228	2.60074
GO:0006376	mRNA splice site selection	1	150	19	16679	0.164854	0.280281	5.85228	2.60074
GO:0012501	programmed cell death	1	150	19	16679	0.164854	0.280281	5.85228	2.60074
GO:0045671	negative regulation of osteoclast differentiation	1	150	19	16679	0.164854	0.280281	5.85228	2.60074
GO:0007292	female gamete generation	1	150	19	16679	0.164854	0.280281	5.85228	2.60074
GO:0017015	regulation of transforming growth factor beta receptor signaling pathway	1	150	19	16679	0.164854	0.280281	5.85228	2.60074
GO:0045638	negative regulation of myeloid cell differentiation	1	150	19	16679	0.164854	0.280281	5.85228	2.60074
GO:0009755	hormone-mediated signaling pathway	1	150	19	16679	0.164854	0.280281	5.85228	2.60074
GO:0051693	actin filament capping	1	150	19	16679	0.164854	0.280281	5.85228	2.60074
GO:0042346	positive regulation of NF-kappaB import into nucleus	1	150	19	16679	0.164854	0.280281	5.85228	2.60074
GO:0050771	negative regulation of axonogenesis	1	150	20	16679	0.172338	0.28858	5.55967	2.53668
GO:0060045	positive regulation of cardiac muscle cell proliferation	1	150	20	16679	0.172338	0.28858	5.55967	2.53668
GO:0032318	regulation of Ras GTPase activity	1	150	20	16679	0.172338	0.28858	5.55967	2.53668
GO:0006807	nitrogen compound metabolic process	1	150	20	16679	0.172338	0.28858	5.55967	2.53668
GO:0051568	histone H3-K4 methylation	1	150	20	16679	0.172338	0.28858	5.55967	2.53668
GO:0030111	regulation of Wnt signaling pathway	1	150	20	16679	0.172338	0.28858	5.55967	2.53668
GO:0010800	positive regulation of peptidyl-threonine phosphorylation	1	150	20	16679	0.172338	0.28858	5.55967	2.53668
GO:0046939	nucleotide phosphorylation	1	150	20	16679	0.172338	0.28858	5.55967	2.53668
GO:0036342	post-anal tail morphogenesis	1	150	20	16679	0.172338	0.28858	5.55967	2.53668
GO:0030900	forebrain development	2	150	82	16679	0.174481	0.291678	2.71203	2.51886
GO:0010719	negative regulation of epithelial to mesenchymal transition	1	150	21	16679	0.179755	0.297013	5.29492	2.4759
GO:0042326	negative regulation of phosphorylation	1	150	21	16679	0.179755	0.297013	5.29492	2.4759
GO:0032148	activation of protein kinase B activity	1	150	21	16679	0.179755	0.297013	5.29492	2.4759
GO:0030193	regulation of blood coagulation	1	150	21	16679	0.179755	0.297013	5.29492	2.4759
GO:0006937	regulation of muscle contraction	1	150	21	16679	0.179755	0.297013	5.29492	2.4759
GO:0051000	positive regulation of nitric-oxide synthase activity	1	150	21	16679	0.179755	0.297013	5.29492	2.4759
GO:0050850	positive regulation of calcium-mediated signaling	1	150	21	16679	0.179755	0.297013	5.29492	2.4759
GO:0002576	platelet degranulation	2	150	84	16679	0.180881	0.297886	2.64746	2.46689
GO:0045666	positive regulation of neuron differentiation	2	150	84	16679	0.180881	0.297886	2.64746	2.46689
GO:0034765	regulation of ion transmembrane transport	3	150	161	16679	0.184063	0.30021	2.07193	2.44172
GO:0006486	protein glycosylation	3	150	162	16679	0.1863	0.30021	2.05914	2.4243
GO:0055088	lipid homeostasis	1	150	22	16679	0.187105	0.30021	5.05424	2.41808
GO:0045777	positive regulation of blood pressure	1	150	22	16679	0.187105	0.30021	5.05424	2.41808
GO:0034113	heterotypic cell-cell adhesion	1	150	22	16679	0.187105	0.30021	5.05424	2.41808
GO:0021510	spinal cord development	1	150	22	16679	0.187105	0.30021	5.05424	2.41808
GO:0006509	membrane protein ectodomain proteolysis	1	150	22	16679	0.187105	0.30021	5.05424	2.41808
GO:0048738	cardiac muscle tissue development	1	150	22	16679	0.187105	0.30021	5.05424	2.41808
GO:0070932	histone H3 deacetylation	1	150	22	16679	0.187105	0.30021	5.05424	2.41808
GO:0071773	cellular response to BMP stimulus	1	150	22	16679	0.187105	0.30021	5.05424	2.41808
GO:0071364	cellular response to epidermal growth factor stimulus	1	150	22	16679	0.187105	0.30021	5.05424	2.41808
GO:0002009	morphogenesis of an epithelium	1	150	22	16679	0.187105	0.30021	5.05424	2.41808
GO:0023019	signal transduction involved in regulation of gene expression	1	150	22	16679	0.187105	0.30021	5.05424	2.41808
GO:0042149	cellular response to glucose starvation	1	150	22	16679	0.187105	0.30021	5.05424	2.41808
GO:0018345	protein palmitoylation	1	150	22	16679	0.187105	0.30021	5.05424	2.41808
GO:0008585	female gonad development	1	150	22	16679	0.187105	0.30021	5.05424	2.41808
GO:0051056	regulation of small GTPase mediated signal transduction	3	150	164	16679	0.190795	0.303598	2.03402	2.38991
GO:0007267	cell-cell signaling	4	150	248	16679	0.193203	0.303598	1.79344	2.37181
GO:0009791	post-embryonic development	2	150	88	16679	0.193778	0.303598	2.52712	2.36752
GO:0055074	calcium ion homeostasis	1	150	23	16679	0.194388	0.303598	4.83449	2.36299
GO:0006612	protein targeting to membrane	1	150	23	16679	0.194388	0.303598	4.83449	2.36299
GO:0050769	positive regulation of neurogenesis	1	150	23	16679	0.194388	0.303598	4.83449	2.36299
GO:0050999	regulation of nitric-oxide synthase activity	1	150	23	16679	0.194388	0.303598	4.83449	2.36299
GO:0032402	melanosome transport	1	150	23	16679	0.194388	0.303598	4.83449	2.36299
GO:0019229	regulation of vasoconstriction	1	150	23	16679	0.194388	0.303598	4.83449	2.36299
GO:0048169	regulation of long-term neuronal synaptic plasticity	1	150	23	16679	0.194388	0.303598	4.83449	2.36299
GO:0046847	filopodium assembly	1	150	23	16679	0.194388	0.303598	4.83449	2.36299
GO:0001502	cartilage condensation	1	150	23	16679	0.194388	0.303598	4.83449	2.36299
GO:0042474	middle ear morphogenesis	1	150	23	16679	0.194388	0.303598	4.83449	2.36299
GO:0043044	ATP-dependent chromatin remodeling	1	150	23	16679	0.194388	0.303598	4.83449	2.36299
GO:0045879	negative regulation of smoothened signaling pathway	1	150	23	16679	0.194388	0.303598	4.83449	2.36299
GO:0030511	positive regulation of transforming growth factor beta receptor signaling pathway	1	150	23	16679	0.194388	0.303598	4.83449	2.36299
GO:0030001	metal ion transport	1	150	23	16679	0.194388	0.303598	4.83449	2.36299
GO:0030336	negative regulation of cell migration	2	150	89	16679	0.19702	0.307229	2.49873	2.34358
GO:0000060	protein import into nucleus, translocation	1	150	24	16679	0.201606	0.309067	4.63306	2.31039
GO:0007194	negative regulation of adenylate cyclase activity	1	150	24	16679	0.201606	0.309067	4.63306	2.31039
GO:0009880	embryonic pattern specification	1	150	24	16679	0.201606	0.309067	4.63306	2.31039
GO:1902042	negative regulation of extrinsic apoptotic signaling pathway via death domain receptors	1	150	24	16679	0.201606	0.309067	4.63306	2.31039
GO:0006306	DNA methylation	1	150	24	16679	0.201606	0.309067	4.63306	2.31039
GO:0007214	gamma-aminobutyric acid signaling pathway	1	150	24	16679	0.201606	0.309067	4.63306	2.31039
GO:0043278	response to morphine	1	150	24	16679	0.201606	0.309067	4.63306	2.31039
GO:0046580	negative regulation of Ras protein signal transduction	1	150	24	16679	0.201606	0.309067	4.63306	2.31039
GO:0071353	cellular response to interleukin-4	1	150	24	16679	0.201606	0.309067	4.63306	2.31039
GO:0043113	receptor clustering	1	150	24	16679	0.201606	0.309067	4.63306	2.31039
GO:0060397	JAK-STAT cascade involved in growth hormone signaling pathway	1	150	24	16679	0.201606	0.309067	4.63306	2.31039
GO:0007565	female pregnancy	2	150	92	16679	0.206784	0.31424	2.41725	2.2738
GO:0006829	zinc ion transport	1	150	25	16679	0.208758	0.31424	4.44773	2.26009
GO:0016079	synaptic vesicle exocytosis	1	150	25	16679	0.208758	0.31424	4.44773	2.26009
GO:0043001	Golgi to plasma membrane protein transport	1	150	25	16679	0.208758	0.31424	4.44773	2.26009
GO:0050905	neuromuscular process	1	150	25	16679	0.208758	0.31424	4.44773	2.26009
GO:2000134	negative regulation of G1/S transition of mitotic cell cycle	1	150	25	16679	0.208758	0.31424	4.44773	2.26009
GO:0007029	endoplasmic reticulum organization	1	150	25	16679	0.208758	0.31424	4.44773	2.26009
GO:0009954	proximal/distal pattern formation	1	150	25	16679	0.208758	0.31424	4.44773	2.26009
GO:0046329	negative regulation of JNK cascade	1	150	25	16679	0.208758	0.31424	4.44773	2.26009
GO:0000289	nuclear-transcribed mRNA poly(A) tail shortening	1	150	25	16679	0.208758	0.31424	4.44773	2.26009
GO:0006906	vesicle fusion	1	150	25	16679	0.208758	0.31424	4.44773	2.26009
GO:0061418	regulation of transcription from RNA polymerase II promoter in response to hypoxia	1	150	25	16679	0.208758	0.31424	4.44773	2.26009
GO:0006338	chromatin remodeling	2	150	93	16679	0.210049	0.315707	2.39125	2.2512
GO:0071222	cellular response to lipopolysaccharide	2	150	94	16679	0.21332	0.32014	2.36582	2.22891
GO:0006378	mRNA polyadenylation	1	150	26	16679	0.215847	0.321995	4.27667	2.21192
GO:2000352	negative regulation of endothelial cell apoptotic process	1	150	26	16679	0.215847	0.321995	4.27667	2.21192
GO:0005978	glycogen biosynthetic process	1	150	26	16679	0.215847	0.321995	4.27667	2.21192
GO:0030041	actin filament polymerization	1	150	26	16679	0.215847	0.321995	4.27667	2.21192
GO:0030968	endoplasmic reticulum unfolded protein response	2	150	96	16679	0.219874	0.327514	2.31653	2.18525
GO:0048147	negative regulation of fibroblast proliferation	1	150	27	16679	0.222871	0.328545	4.11827	2.16572
GO:0055007	cardiac muscle cell differentiation	1	150	27	16679	0.222871	0.328545	4.11827	2.16572
GO:0071479	cellular response to ionizing radiation	1	150	27	16679	0.222871	0.328545	4.11827	2.16572
GO:0019216	regulation of lipid metabolic process	1	150	27	16679	0.222871	0.328545	4.11827	2.16572
GO:0032147	activation of protein kinase activity	1	150	27	16679	0.222871	0.328545	4.11827	2.16572
GO:0046326	positive regulation of glucose import	1	150	27	16679	0.222871	0.328545	4.11827	2.16572
GO:0030099	myeloid cell differentiation	1	150	27	16679	0.222871	0.328545	4.11827	2.16572
GO:0001503	ossification	2	150	99	16679	0.229733	0.333875	2.24633	2.12197
GO:0018146	keratan sulfate biosynthetic process	1	150	28	16679	0.229832	0.333875	3.97119	2.12135
GO:0006487	protein N-linked glycosylation	1	150	28	16679	0.229832	0.333875	3.97119	2.12135
GO:0001937	negative regulation of endothelial cell proliferation	1	150	28	16679	0.229832	0.333875	3.97119	2.12135
GO:0045664	regulation of neuron differentiation	1	150	28	16679	0.229832	0.333875	3.97119	2.12135
GO:0090503	RNA phosphodiester bond hydrolysis, exonucleolytic	1	150	28	16679	0.229832	0.333875	3.97119	2.12135
GO:0060338	regulation of type I interferon-mediated signaling pathway	1	150	28	16679	0.229832	0.333875	3.97119	2.12135
GO:0048568	embryonic organ development	1	150	28	16679	0.229832	0.333875	3.97119	2.12135
GO:0051017	actin filament bundle assembly	1	150	28	16679	0.229832	0.333875	3.97119	2.12135
GO:0045931	positive regulation of mitotic cell cycle	1	150	28	16679	0.229832	0.333875	3.97119	2.12135
GO:0050821	protein stabilization	2	150	100	16679	0.233026	0.338023	2.22387	2.10144
GO:0000381	regulation of alternative mRNA splicing, via spliceosome	1	150	29	16679	0.23673	0.339449	3.83425	2.07869
GO:0007159	leukocyte cell-cell adhesion	1	150	29	16679	0.23673	0.339449	3.83425	2.07869
GO:1901998	toxin transport	1	150	29	16679	0.23673	0.339449	3.83425	2.07869
GO:0045184	establishment of protein localization	1	150	29	16679	0.23673	0.339449	3.83425	2.07869
GO:0030100	regulation of endocytosis	1	150	29	16679	0.23673	0.339449	3.83425	2.07869
GO:0045840	positive regulation of mitosis	1	150	29	16679	0.23673	0.339449	3.83425	2.07869
GO:2000379	positive regulation of reactive oxygen species metabolic process	1	150	29	16679	0.23673	0.339449	3.83425	2.07869
GO:0048709	oligodendrocyte differentiation	1	150	29	16679	0.23673	0.339449	3.83425	2.07869
GO:0007229	integrin-mediated signaling pathway	2	150	103	16679	0.242918	0.345282	2.15909	2.04146
GO:0001649	osteoblast differentiation	2	150	103	16679	0.242918	0.345282	2.15909	2.04146
GO:0042771	intrinsic apoptotic signaling pathway in response to DNA damage by p53 class mediator	1	150	30	16679	0.243566	0.345282	3.70644	2.03762
GO:0000077	DNA damage checkpoint	1	150	30	16679	0.243566	0.345282	3.70644	2.03762
GO:0010332	response to gamma radiation	1	150	30	16679	0.243566	0.345282	3.70644	2.03762
GO:0007492	endoderm development	1	150	30	16679	0.243566	0.345282	3.70644	2.03762
GO:0006506	GPI anchor biosynthetic process	1	150	30	16679	0.243566	0.345282	3.70644	2.03762
GO:0060173	limb development	1	150	30	16679	0.243566	0.345282	3.70644	2.03762
GO:0060079	regulation of excitatory postsynaptic membrane potential	1	150	31	16679	0.25034	0.352383	3.58688	1.99804
GO:0021983	pituitary gland development	1	150	31	16679	0.25034	0.352383	3.58688	1.99804
GO:0034612	response to tumor necrosis factor	1	150	31	16679	0.25034	0.352383	3.58688	1.99804
GO:0008333	endosome to lysosome transport	1	150	31	16679	0.25034	0.352383	3.58688	1.99804
GO:0043523	regulation of neuron apoptotic process	1	150	31	16679	0.25034	0.352383	3.58688	1.99804
GO:0030324	lung development	2	150	107	16679	0.256129	0.357297	2.07838	1.96506
GO:0032312	regulation of ARF GTPase activity	1	150	32	16679	0.257053	0.357297	3.47479	1.95986
GO:0022400	regulation of rhodopsin mediated signaling pathway	1	150	32	16679	0.257053	0.357297	3.47479	1.95986
GO:0016575	histone deacetylation	1	150	32	16679	0.257053	0.357297	3.47479	1.95986
GO:0031623	receptor internalization	1	150	32	16679	0.257053	0.357297	3.47479	1.95986
GO:0050714	positive regulation of protein secretion	1	150	32	16679	0.257053	0.357297	3.47479	1.95986
GO:0042130	negative regulation of T cell proliferation	1	150	32	16679	0.257053	0.357297	3.47479	1.95986
GO:0043507	positive regulation of JUN kinase activity	1	150	32	16679	0.257053	0.357297	3.47479	1.95986
GO:0009409	response to cold	1	150	32	16679	0.257053	0.357297	3.47479	1.95986
GO:0006357	regulation of transcription from RNA polymerase II promoter	6	150	469	16679	0.258145	0.358315	1.42252	1.95375
GO:0007190	activation of adenylate cyclase activity	1	150	33	16679	0.263706	0.361013	3.36949	1.923
GO:0007369	gastrulation	1	150	33	16679	0.263706	0.361013	3.36949	1.923
GO:0061077	chaperone-mediated protein folding	1	150	33	16679	0.263706	0.361013	3.36949	1.923
GO:0070555	response to interleukin-1	1	150	33	16679	0.263706	0.361013	3.36949	1.923
GO:0006501	C-terminal protein lipidation	1	150	33	16679	0.263706	0.361013	3.36949	1.923
GO:0007259	JAK-STAT cascade	1	150	33	16679	0.263706	0.361013	3.36949	1.923
GO:0002027	regulation of heart rate	1	150	33	16679	0.263706	0.361013	3.36949	1.923
GO:0042339	keratan sulfate metabolic process	1	150	33	16679	0.263706	0.361013	3.36949	1.923
GO:1901215	negative regulation of neuron death	1	150	33	16679	0.263706	0.361013	3.36949	1.923
GO:0030032	lamellipodium assembly	1	150	33	16679	0.263706	0.361013	3.36949	1.923
GO:0009117	nucleotide metabolic process	1	150	34	16679	0.270299	0.367518	3.27039	1.88737
GO:0035115	embryonic forelimb morphogenesis	1	150	34	16679	0.270299	0.367518	3.27039	1.88737
GO:0001707	mesoderm formation	1	150	34	16679	0.270299	0.367518	3.27039	1.88737
GO:0030177	positive regulation of Wnt signaling pathway	1	150	34	16679	0.270299	0.367518	3.27039	1.88737
GO:0002088	lens development in camera-type eye	1	150	34	16679	0.270299	0.367518	3.27039	1.88737
GO:0001822	kidney development	2	150	113	16679	0.275954	0.370844	1.96802	1.8575
GO:0042384	cilium assembly	2	150	113	16679	0.275954	0.370844	1.96802	1.8575
GO:0007157	heterophilic cell-cell adhesion via plasma membrane cell adhesion molecules	1	150	35	16679	0.276832	0.370844	3.17695	1.85292
GO:0032320	positive regulation of Ras GTPase activity	1	150	35	16679	0.276832	0.370844	3.17695	1.85292
GO:1902017	regulation of cilium assembly	1	150	35	16679	0.276832	0.370844	3.17695	1.85292
GO:0016358	dendrite development	1	150	35	16679	0.276832	0.370844	3.17695	1.85292
GO:0030901	midbrain development	1	150	35	16679	0.276832	0.370844	3.17695	1.85292
GO:0043491	protein kinase B signaling	1	150	35	16679	0.276832	0.370844	3.17695	1.85292
GO:0016056	rhodopsin mediated signaling pathway	1	150	35	16679	0.276832	0.370844	3.17695	1.85292
GO:0001837	epithelial to mesenchymal transition	1	150	35	16679	0.276832	0.370844	3.17695	1.85292
GO:0060325	face morphogenesis	1	150	35	16679	0.276832	0.370844	3.17695	1.85292
GO:0019221	cytokine-mediated signaling pathway	4	150	293	16679	0.278463	0.372528	1.518	1.84444
GO:0016032	viral process	7	150	580	16679	0.27916	0.37259	1.34199	1.84084
GO:0038096	Fc-gamma receptor signaling pathway involved in phagocytosis	2	150	114	16679	0.279256	0.37259	1.95076	1.84034
GO:0032321	positive regulation of Rho GTPase activity	2	150	115	16679	0.282556	0.375485	1.9338	1.82339
GO:0042059	negative regulation of epidermal growth factor receptor signaling pathway	1	150	36	16679	0.283307	0.375485	3.0887	1.81956
GO:0030148	sphingolipid biosynthetic process	1	150	36	16679	0.283307	0.375485	3.0887	1.81956
GO:0005977	glycogen metabolic process	1	150	36	16679	0.283307	0.375485	3.0887	1.81956
GO:0043473	pigmentation	1	150	36	16679	0.283307	0.375485	3.0887	1.81956
GO:0070373	negative regulation of ERK1 and ERK2 cascade	1	150	37	16679	0.289723	0.379952	3.00523	1.78726
GO:0048167	regulation of synaptic plasticity	1	150	37	16679	0.289723	0.379952	3.00523	1.78726
GO:0033077	T cell differentiation in thymus	1	150	37	16679	0.289723	0.379952	3.00523	1.78726
GO:0048813	dendrite morphogenesis	1	150	37	16679	0.289723	0.379952	3.00523	1.78726
GO:0021549	cerebellum development	1	150	37	16679	0.289723	0.379952	3.00523	1.78726
GO:0008219	cell death	1	150	37	16679	0.289723	0.379952	3.00523	1.78726
GO:0071897	DNA biosynthetic process	1	150	37	16679	0.289723	0.379952	3.00523	1.78726
GO:0045429	positive regulation of nitric oxide biosynthetic process	1	150	37	16679	0.289723	0.379952	3.00523	1.78726
GO:0006464	cellular protein modification process	2	150	119	16679	0.295739	0.38626	1.8688	1.7576
GO:0072593	reactive oxygen species metabolic process	1	150	38	16679	0.296081	0.38626	2.92614	1.75594
GO:0032956	regulation of actin cytoskeleton organization	1	150	38	16679	0.296081	0.38626	2.92614	1.75594
GO:0051603	proteolysis involved in cellular protein catabolic process	1	150	38	16679	0.296081	0.38626	2.92614	1.75594
GO:0070527	platelet aggregation	1	150	39	16679	0.302382	0.39141	2.85111	1.72556
GO:0030163	protein catabolic process	1	150	39	16679	0.302382	0.39141	2.85111	1.72556
GO:0031667	response to nutrient levels	1	150	39	16679	0.302382	0.39141	2.85111	1.72556
GO:0001932	regulation of protein phosphorylation	1	150	39	16679	0.302382	0.39141	2.85111	1.72556
GO:0045668	negative regulation of osteoblast differentiation	1	150	39	16679	0.302382	0.39141	2.85111	1.72556
GO:0010811	positive regulation of cell-substrate adhesion	1	150	39	16679	0.302382	0.39141	2.85111	1.72556
GO:0070374	positive regulation of ERK1 and ERK2 cascade	2	150	122	16679	0.305601	0.395065	1.82284	1.71028
GO:0030433	ER-associated ubiquitin-dependent protein catabolic process	1	150	40	16679	0.308626	0.396919	2.77983	1.69607
GO:0045599	negative regulation of fat cell differentiation	1	150	40	16679	0.308626	0.396919	2.77983	1.69607
GO:0045595	regulation of cell differentiation	1	150	40	16679	0.308626	0.396919	2.77983	1.69607
GO:0071560	cellular response to transforming growth factor beta stimulus	1	150	40	16679	0.308626	0.396919	2.77983	1.69607
GO:0008380	RNA splicing	4	150	309	16679	0.310111	0.398315	1.4394	1.68914
GO:0018279	protein N-linked glycosylation via asparagine	2	150	124	16679	0.31216	0.399918	1.79344	1.67964
GO:0048511	rhythmic process	2	150	124	16679	0.31216	0.399918	1.79344	1.67964
GO:0060048	cardiac muscle contraction	1	150	41	16679	0.314814	0.400746	2.71203	1.66743
GO:2001237	negative regulation of extrinsic apoptotic signaling pathway	1	150	41	16679	0.314814	0.400746	2.71203	1.66743
GO:0031018	endocrine pancreas development	1	150	41	16679	0.314814	0.400746	2.71203	1.66743
GO:0046718	viral entry into host cell	1	150	41	16679	0.314814	0.400746	2.71203	1.66743
GO:0071333	cellular response to glucose stimulus	1	150	41	16679	0.314814	0.400746	2.71203	1.66743
GO:0009887	organ morphogenesis	2	150	126	16679	0.318705	0.404666	1.76497	1.64971
GO:0030182	neuron differentiation	2	150	126	16679	0.318705	0.404666	1.76497	1.64971
GO:0030593	neutrophil chemotaxis	1	150	42	16679	0.320947	0.405449	2.64746	1.6396
GO:0009790	embryo development	1	150	42	16679	0.320947	0.405449	2.64746	1.6396
GO:0007077	mitotic nuclear envelope disassembly	1	150	42	16679	0.320947	0.405449	2.64746	1.6396
GO:0048538	thymus development	1	150	42	16679	0.320947	0.405449	2.64746	1.6396
GO:0006366	transcription from RNA polymerase II promoter	6	150	511	16679	0.321573	0.405717	1.3056	1.63678
GO:0097190	apoptotic signaling pathway	2	150	127	16679	0.321971	0.405717	1.75108	1.635
GO:0016311	dephosphorylation	3	150	221	16679	0.325966	0.410012	1.50941	1.61721
GO:0022008	neurogenesis	1	150	43	16679	0.327023	0.410012	2.58589	1.61253
GO:0030838	positive regulation of actin filament polymerization	1	150	43	16679	0.327023	0.410012	2.58589	1.61253
GO:0002062	chondrocyte differentiation	1	150	43	16679	0.327023	0.410012	2.58589	1.61253
GO:0006892	post-Golgi vesicle-mediated transport	1	150	44	16679	0.333046	0.414157	2.52712	1.58621
GO:0071230	cellular response to amino acid stimulus	1	150	44	16679	0.333046	0.414157	2.52712	1.58621
GO:0010862	positive regulation of pathway-restricted SMAD protein phosphorylation	1	150	44	16679	0.333046	0.414157	2.52712	1.58621
GO:0021915	neural tube development	1	150	44	16679	0.333046	0.414157	2.52712	1.58621
GO:0003151	outflow tract morphogenesis	1	150	44	16679	0.333046	0.414157	2.52712	1.58621
GO:0031532	actin cytoskeleton reorganization	1	150	44	16679	0.333046	0.414157	2.52712	1.58621
GO:0007420	brain development	3	150	224	16679	0.333234	0.414157	1.4892	1.58539
GO:0007050	cell cycle arrest	2	150	132	16679	0.338237	0.417698	1.68475	1.56389
GO:0000045	autophagic vacuole assembly	1	150	45	16679	0.339014	0.417698	2.47096	1.56058
GO:0030218	erythrocyte differentiation	1	150	45	16679	0.339014	0.417698	2.47096	1.56058
GO:0045785	positive regulation of cell adhesion	1	150	45	16679	0.339014	0.417698	2.47096	1.56058
GO:0045597	positive regulation of cell differentiation	1	150	45	16679	0.339014	0.417698	2.47096	1.56058
GO:0030522	intracellular receptor signaling pathway	1	150	45	16679	0.339014	0.417698	2.47096	1.56058
GO:0032092	positive regulation of protein binding	1	150	45	16679	0.339014	0.417698	2.47096	1.56058
GO:0007605	sensory perception of sound	2	150	135	16679	0.347937	0.428164	1.64731	1.5231
GO:0021766	hippocampus development	1	150	47	16679	0.350789	0.431142	2.36582	1.51132
GO:0006200	ATP catabolic process	4	150	332	16679	0.356036	0.435599	1.33968	1.4899
GO:0048146	positive regulation of fibroblast proliferation	1	150	48	16679	0.356597	0.435599	2.31653	1.48763
GO:0007611	learning or memory	1	150	48	16679	0.356597	0.435599	2.31653	1.48763
GO:0031424	keratinization	1	150	48	16679	0.356597	0.435599	2.31653	1.48763
GO:0009953	dorsal/ventral pattern formation	1	150	48	16679	0.356597	0.435599	2.31653	1.48763
GO:0007568	aging	2	150	138	16679	0.357587	0.436273	1.6115	1.48363
GO:0042742	defense response to bacterium	2	150	139	16679	0.360791	0.439646	1.5999	1.47076
GO:0045727	positive regulation of translation	1	150	49	16679	0.362353	0.440473	2.26925	1.46453
GO:0021762	substantia nigra development	1	150	49	16679	0.362353	0.440473	2.26925	1.46453
GO:0007049	cell cycle	7	150	641	16679	0.364267	0.442261	1.21428	1.45693
GO:0061025	membrane fusion	1	150	50	16679	0.368057	0.44632	2.22387	1.442
GO:0043687	post-translational protein modification	3	150	239	16679	0.369456	0.447472	1.39573	1.43653
GO:0006810	transport	19	150	1906	16679	0.373091	0.449894	1.10843	1.4224
GO:0003007	heart morphogenesis	1	150	51	16679	0.37371	0.449894	2.18026	1.42001
GO:0007154	cell communication	1	150	51	16679	0.37371	0.449894	2.18026	1.42001
GO:0031047	gene silencing by RNA	1	150	51	16679	0.37371	0.449894	2.18026	1.42001
GO:0050885	neuromuscular process controlling balance	1	150	51	16679	0.37371	0.449894	2.18026	1.42001
GO:0030178	negative regulation of Wnt signaling pathway	1	150	52	16679	0.379312	0.455539	2.13833	1.39854
GO:0050729	positive regulation of inflammatory response	1	150	52	16679	0.379312	0.455539	2.13833	1.39854
GO:0048812	neuron projection morphogenesis	1	150	53	16679	0.384863	0.458893	2.09799	1.37758
GO:0032313	regulation of Rab GTPase activity	1	150	53	16679	0.384863	0.458893	2.09799	1.37758
GO:0009968	negative regulation of signal transduction	1	150	53	16679	0.384863	0.458893	2.09799	1.37758
GO:0021987	cerebral cortex development	1	150	53	16679	0.384863	0.458893	2.09799	1.37758
GO:0000288	nuclear-transcribed mRNA catabolic process, deadenylation-dependent decay	1	150	53	16679	0.384863	0.458893	2.09799	1.37758
GO:0016266	O-glycan processing	1	150	53	16679	0.384863	0.458893	2.09799	1.37758
GO:0031398	positive regulation of protein ubiquitination	1	150	54	16679	0.390364	0.46379	2.05914	1.35711
GO:0045665	negative regulation of neuron differentiation	1	150	54	16679	0.390364	0.46379	2.05914	1.35711
GO:0008344	adult locomotory behavior	1	150	54	16679	0.390364	0.46379	2.05914	1.35711
GO:0045732	positive regulation of protein catabolic process	1	150	55	16679	0.395816	0.46915	2.0217	1.3371
GO:0017148	negative regulation of translation	1	150	55	16679	0.395816	0.46915	2.0217	1.3371
GO:0019827	stem cell maintenance	1	150	56	16679	0.401219	0.472747	1.9856	1.31754
GO:0043406	positive regulation of MAP kinase activity	1	150	56	16679	0.401219	0.472747	1.9856	1.31754
GO:0016525	negative regulation of angiogenesis	1	150	56	16679	0.401219	0.472747	1.9856	1.31754
GO:0001933	negative regulation of protein phosphorylation	1	150	56	16679	0.401219	0.472747	1.9856	1.31754
GO:0048704	embryonic skeletal system morphogenesis	1	150	56	16679	0.401219	0.472747	1.9856	1.31754
GO:0010467	gene expression	8	150	775	16679	0.404967	0.476601	1.1478	1.30412
GO:0042733	embryonic digit morphogenesis	1	150	57	16679	0.406573	0.477365	1.95076	1.29841
GO:0007254	JNK cascade	1	150	57	16679	0.406573	0.477365	1.95076	1.29841
GO:0042787	protein ubiquitination involved in ubiquitin-dependent protein catabolic process	1	150	58	16679	0.411879	0.48246	1.91713	1.27971
GO:0043401	steroid hormone mediated signaling pathway	1	150	58	16679	0.411879	0.48246	1.91713	1.27971
GO:0045596	negative regulation of cell differentiation	1	150	60	16679	0.422348	0.492987	1.85322	1.24349
GO:0051592	response to calcium ion	1	150	60	16679	0.422348	0.492987	1.85322	1.24349
GO:0016049	cell growth	1	150	60	16679	0.422348	0.492987	1.85322	1.24349
GO:0043123	positive regulation of I-kappaB kinase/NF-kappaB signaling	2	150	160	16679	0.426451	0.496113	1.38992	1.22955
GO:0007202	activation of phospholipase C activity	1	150	61	16679	0.427512	0.496113	1.82284	1.22596
GO:0045444	fat cell differentiation	1	150	61	16679	0.427512	0.496113	1.82284	1.22596
GO:0000186	activation of MAPKK activity	1	150	61	16679	0.427512	0.496113	1.82284	1.22596
GO:0045669	positive regulation of osteoblast differentiation	1	150	61	16679	0.427512	0.496113	1.82284	1.22596
GO:0007030	Golgi organization	1	150	62	16679	0.43263	0.501469	1.79344	1.20879
GO:0008284	positive regulation of cell proliferation	5	150	477	16679	0.433713	0.502141	1.16555	1.20519
GO:0006139	nucleobase-containing compound metabolic process	1	150	63	16679	0.437702	0.505001	1.76497	1.19198
GO:0001568	blood vessel development	1	150	63	16679	0.437702	0.505001	1.76497	1.19198
GO:0009967	positive regulation of signal transduction	1	150	63	16679	0.437702	0.505001	1.76497	1.19198
GO:0030036	actin cytoskeleton organization	2	150	164	16679	0.438553	0.505399	1.35602	1.18918
GO:0051291	protein heterooligomerization	1	150	64	16679	0.442727	0.507293	1.7374	1.17551
GO:0001570	vasculogenesis	1	150	64	16679	0.442727	0.507293	1.7374	1.17551
GO:0045454	cell redox homeostasis	1	150	64	16679	0.442727	0.507293	1.7374	1.17551
GO:0050680	negative regulation of epithelial cell proliferation	1	150	64	16679	0.442727	0.507293	1.7374	1.17551
GO:0006184	GTP catabolic process	3	150	270	16679	0.442737	0.507293	1.23548	1.17548
GO:0008543	fibroblast growth factor receptor signaling pathway	2	150	166	16679	0.44455	0.508785	1.33968	1.16958
GO:0071300	cellular response to retinoic acid	1	150	66	16679	0.452644	0.516863	1.68475	1.14355
GO:0043154	negative regulation of cysteine-type endopeptidase activity involved in apoptotic process	1	150	66	16679	0.452644	0.516863	1.68475	1.14355
GO:0048011	neurotrophin TRK receptor signaling pathway	3	150	276	16679	0.456543	0.520662	1.20862	1.13118
GO:0034976	response to endoplasmic reticulum stress	1	150	67	16679	0.457535	0.520662	1.6596	1.12804
GO:0071356	cellular response to tumor necrosis factor	1	150	67	16679	0.457535	0.520662	1.6596	1.12804
GO:0071260	cellular response to mechanical stimulus	1	150	68	16679	0.462383	0.524384	1.6352	1.11284
GO:0042472	inner ear morphogenesis	1	150	68	16679	0.462383	0.524384	1.6352	1.11284
GO:0045216	cell-cell junction organization	1	150	68	16679	0.462383	0.524384	1.6352	1.11284
GO:0007224	smoothened signaling pathway	1	150	69	16679	0.467187	0.528631	1.6115	1.09793
GO:0060337	type I interferon signaling pathway	1	150	69	16679	0.467187	0.528631	1.6115	1.09793
GO:0006879	cellular iron ion homeostasis	1	150	70	16679	0.471947	0.532207	1.58848	1.0833
GO:0006950	response to stress	1	150	70	16679	0.471947	0.532207	1.58848	1.0833
GO:0032482	Rab protein signal transduction	1	150	70	16679	0.471947	0.532207	1.58848	1.0833
GO:0033138	positive regulation of peptidyl-serine phosphorylation	1	150	71	16679	0.476665	0.536921	1.5661	1.06895
GO:0010976	positive regulation of neuron projection development	1	150	72	16679	0.48134	0.54109	1.54435	1.05487
GO:0007067	mitotic nuclear division	3	150	287	16679	0.481451	0.54109	1.1623	1.05454
GO:0043085	positive regulation of catalytic activity	1	150	73	16679	0.485974	0.545559	1.5232	1.04105
GO:0001558	regulation of cell growth	1	150	74	16679	0.490566	0.549477	1.50261	1.02748
GO:0030574	collagen catabolic process	1	150	74	16679	0.490566	0.549477	1.50261	1.02748
GO:0006511	ubiquitin-dependent protein catabolic process	2	150	183	16679	0.493988	0.55148	1.21523	1.01745
GO:0016477	cell migration	2	150	183	16679	0.493988	0.55148	1.21523	1.01745
GO:0031295	T cell costimulation	1	150	75	16679	0.495116	0.55148	1.48258	1.01416
GO:0051384	response to glucocorticoid	1	150	75	16679	0.495116	0.55148	1.48258	1.01416
GO:0032869	cellular response to insulin stimulus	1	150	75	16679	0.495116	0.55148	1.48258	1.01416
GO:0006468	protein phosphorylation	6	150	627	16679	0.499966	0.556261	1.06405	1.0001
GO:0034329	cell junction assembly	1	150	77	16679	0.504094	0.558985	1.44407	0.988234
GO:0009966	regulation of signal transduction	1	150	77	16679	0.504094	0.558985	1.44407	0.988234
GO:0060333	interferon-gamma-mediated signaling pathway	1	150	77	16679	0.504094	0.558985	1.44407	0.988234
GO:0043066	negative regulation of apoptotic process	5	150	520	16679	0.505895	0.560359	1.06917	0.98309
GO:0060021	palate development	1	150	78	16679	0.508523	0.561401	1.42556	0.975615
GO:0035023	regulation of Rho protein signal transduction	1	150	78	16679	0.508523	0.561401	1.42556	0.975615
GO:0051216	cartilage development	1	150	78	16679	0.508523	0.561401	1.42556	0.975615
GO:0007059	chromosome segregation	1	150	79	16679	0.512912	0.565392	1.40751	0.963216
GO:0006974	cellular response to DNA damage stimulus	4	150	413	16679	0.513272	0.565392	1.07693	0.962204
GO:0009636	response to toxic substance	1	150	80	16679	0.517262	0.56666	1.38992	0.951034
GO:0006493	protein O-linked glycosylation	1	150	80	16679	0.517262	0.56666	1.38992	0.951034
GO:0060070	canonical Wnt signaling pathway	1	150	80	16679	0.517262	0.56666	1.38992	0.951034
GO:0050731	positive regulation of peptidyl-tyrosine phosphorylation	1	150	80	16679	0.517262	0.56666	1.38992	0.951034
GO:0035264	multicellular organism growth	1	150	80	16679	0.517262	0.56666	1.38992	0.951034
GO:0006915	apoptotic process	7	150	758	16679	0.52748	0.57722	1.02685	0.922813
GO:0030097	hemopoiesis	1	150	83	16679	0.530077	0.578793	1.33968	0.915726
GO:0018105	peptidyl-serine phosphorylation	1	150	83	16679	0.530077	0.578793	1.33968	0.915726
GO:0007173	epidermal growth factor receptor signaling pathway	2	150	197	16679	0.532505	0.580808	1.12887	0.909134
GO:0035725	sodium ion transmembrane transport	1	150	84	16679	0.534272	0.5821	1.32373	0.904353
GO:0007601	visual perception	2	150	198	16679	0.535177	0.58245	1.12316	0.901913
GO:0043065	positive regulation of apoptotic process	3	150	313	16679	0.537956	0.584715	1.06575	0.89444
GO:1902476	chloride transmembrane transport	1	150	85	16679	0.53843	0.584715	1.30816	0.89317
GO:0007626	locomotory behavior	1	150	86	16679	0.54255	0.588549	1.29295	0.882172
GO:0000278	mitotic cell cycle	4	150	430	16679	0.544069	0.589556	1.03436	0.878138
GO:0050796	regulation of insulin secretion	1	150	87	16679	0.546633	0.591692	1.27808	0.871355
GO:0007507	heart development	2	150	203	16679	0.548376	0.592935	1.0955	0.866763
GO:0006665	sphingolipid metabolic process	1	150	88	16679	0.55068	0.594782	1.26356	0.860715
GO:0006821	chloride transport	1	150	90	16679	0.558664	0.602102	1.23548	0.839948
GO:0043086	negative regulation of catalytic activity	1	150	90	16679	0.558664	0.602102	1.23548	0.839948
GO:0006874	cellular calcium ion homeostasis	1	150	93	16679	0.570373	0.614059	1.19563	0.810022
GO:0007603	phototransduction, visible light	1	150	95	16679	0.578005	0.621605	1.17046	0.790845
GO:0006811	ion transport	6	150	684	16679	0.581591	0.623637	0.97538	0.781922
GO:0010033	response to organic substance	1	150	96	16679	0.58177	0.623637	1.15826	0.781479
GO:0006310	DNA recombination	1	150	96	16679	0.58177	0.623637	1.15826	0.781479
GO:0000165	MAPK cascade	1	150	97	16679	0.585501	0.626291	1.14632	0.772257
GO:0008584	male gonad development	1	150	97	16679	0.585501	0.626291	1.14632	0.772257
GO:0044267	cellular protein metabolic process	5	150	574	16679	0.590526	0.630991	0.968583	0.759927
GO:0006112	energy reserve metabolic process	1	150	100	16679	0.596494	0.636005	1.11193	0.745421
GO:0006928	cellular component movement	1	150	100	16679	0.596494	0.636005	1.11193	0.745421
GO:0016071	mRNA metabolic process	2	150	224	16679	0.600851	0.639967	0.992798	0.73492
GO:0045766	positive regulation of angiogenesis	1	150	102	16679	0.603659	0.642272	1.09013	0.728195
GO:0006936	muscle contraction	1	150	103	16679	0.607193	0.644658	1.07955	0.719772
GO:0009653	anatomical structure morphogenesis	1	150	103	16679	0.607193	0.644658	1.07955	0.719772
GO:0071456	cellular response to hypoxia	1	150	104	16679	0.610696	0.647688	1.06917	0.711474
GO:0050790	regulation of catalytic activity	1	150	106	16679	0.617607	0.654323	1.04899	0.695239
GO:0010628	positive regulation of gene expression	2	150	232	16679	0.619577	0.655713	0.958563	0.690645
GO:0006614	SRP-dependent cotranslational protein targeting to membrane	1	150	107	16679	0.621016	0.655846	1.03919	0.687297
GO:0006869	lipid transport	1	150	107	16679	0.621016	0.655846	1.03919	0.687297
GO:0000187	activation of MAPK activity	1	150	108	16679	0.624395	0.658717	1.02957	0.679469
GO:0016042	lipid catabolic process	1	150	111	16679	0.63435	0.668512	1.00174	0.656649
GO:0016337	single organismal cell-cell adhesion	1	150	113	16679	0.640839	0.673927	0.984012	0.641967
GO:0001764	neuron migration	1	150	113	16679	0.640839	0.673927	0.984012	0.641967
GO:0006914	autophagy	1	150	115	16679	0.647211	0.679913	0.966899	0.627691
GO:0030203	glycosaminoglycan metabolic process	1	150	117	16679	0.65347	0.685766	0.95037	0.613807
GO:0010629	negative regulation of gene expression	1	150	120	16679	0.66265	0.694669	0.926611	0.593682
GO:0016070	RNA metabolic process	2	150	252	16679	0.663368	0.694692	0.882487	0.592118
GO:0048015	phosphatidylinositol-mediated signaling	1	150	121	16679	0.665655	0.696356	0.918953	0.587154
GO:0006006	glucose metabolic process	1	150	123	16679	0.671585	0.701823	0.904011	0.574359
GO:0051301	cell division	3	150	385	16679	0.673759	0.70336	0.866442	0.569694
GO:0009405	pathogenesis	2	150	263	16679	0.68565	0.714591	0.845577	0.544455
GO:0090263	positive regulation of canonical Wnt signaling pathway	1	150	128	16679	0.68595	0.714591	0.868698	0.543825
GO:0051092	positive regulation of NF-kappaB transcription factor activity	1	150	129	16679	0.688746	0.716756	0.861964	0.537956
GO:0006952	defense response	1	150	130	16679	0.691517	0.71889	0.855333	0.532163
GO:0006814	sodium ion transport	1	150	131	16679	0.694264	0.720994	0.848804	0.526445
GO:0006508	proteolysis	5	150	654	16679	0.699211	0.725377	0.850102	0.516199
GO:0007165	signal transduction	17	150	2109	16679	0.700911	0.726386	0.896295	0.512696
GO:0016310	phosphorylation	6	150	784	16679	0.705603	0.73049	0.850969	0.503071
GO:0055085	transmembrane transport	6	150	792	16679	0.714323	0.738751	0.842374	0.485351
GO:0030030	cell projection organization	1	150	141	16679	0.720409	0.744274	0.788605	0.473111
GO:0007156	homophilic cell adhesion via plasma membrane adhesion molecules	1	150	142	16679	0.722897	0.746072	0.783052	0.468138
GO:0018108	peptidyl-tyrosine phosphorylation	1	150	143	16679	0.725362	0.747842	0.777576	0.463226
GO:0005975	carbohydrate metabolic process	3	150	420	16679	0.728031	0.749298	0.794238	0.457929
GO:0016568	chromatin modification	2	150	286	16679	0.728276	0.749298	0.777576	0.457444
GO:0006816	calcium ion transport	1	150	150	16679	0.742012	0.762644	0.741289	0.430486
GO:0000082	G1/S transition of mitotic cell cycle	1	150	152	16679	0.74658	0.76655	0.731535	0.421632
GO:0006935	chemotaxis	1	150	154	16679	0.751066	0.770363	0.722035	0.412989
GO:0044255	cellular lipid metabolic process	1	150	155	16679	0.753279	0.77184	0.717376	0.408744
GO:0006644	phospholipid metabolic process	1	150	159	16679	0.761935	0.779909	0.699329	0.39226
GO:0008152	metabolic process	15	150	1980	16679	0.771804	0.788973	0.842374	0.373693
GO:0035556	intracellular signal transduction	3	150	453	16679	0.772372	0.788973	0.73638	0.372633
GO:0032496	response to lipopolysaccharide	1	150	168	16679	0.78031	0.796267	0.661865	0.357881
GO:0000398	mRNA splicing, via spliceosome	1	150	183	16679	0.80782	0.823497	0.607614	0.307895
GO:0006457	protein folding	1	150	192	16679	0.822633	0.837743	0.579132	0.281679
GO:0006281	DNA repair	2	150	360	16679	0.833197	0.847636	0.617741	0.26327
GO:0042127	regulation of cell proliferation	1	150	205	16679	0.842026	0.855745	0.542407	0.248064
GO:0038095	Fc-epsilon receptor signaling pathway	1	150	207	16679	0.844814	0.857705	0.537166	0.243295
GO:0006325	chromatin organization	1	150	227	16679	0.87011	0.88249	0.489838	0.20073
GO:0007166	cell surface receptor signaling pathway	1	150	237	16679	0.881158	0.892788	0.46917	0.182527
GO:0034220	ion transmembrane transport	1	150	283	16679	0.920991	0.9322	0.392909	0.118741
GO:0006954	inflammatory response	1	150	345	16679	0.954347	0.964983	0.3223	0.0674149
GO:0045087	innate immune response	3	150	747	16679	0.961418	0.971149	0.44656	0.0567646
GO:0008283	cell proliferation	1	150	377	16679	0.965576	0.974362	0.294943	0.050539
GO:0007283	spermatogenesis	1	150	406	16679	0.973334	0.980209	0.273875	0.0389927
GO:0006955	immune response	1	150	406	16679	0.973334	0.980209	0.273875	0.0389927
GO:0007608	sensory perception of smell	1	150	466	16679	0.984258	0.990211	0.238612	0.0228921
GO:0055114	oxidation-reduction process	2	150	739	16679	0.989223	0.993273	0.300929	0.0156317
GO:0006629	lipid metabolic process	1	150	510	16679	0.989292	0.993273	0.218026	0.0155324
GO:0008150	biological_process	2	150	769	16679	0.991401	0.994391	0.289189	0.0124588
GO:0044281	small molecule metabolic process	5	150	1430	16679	0.99486	0.996482	0.388788	0.00743521
GO:0050896	response to stimulus	1	150	609	16679	0.995484	0.996482	0.182583	0.00653011
GO:0007186	G-protein coupled receptor signaling pathway	2	150	1019	16679	0.998718	0.998718	0.21824	0.00185065
