# Supplementary material for: mir-329 restricts tumor growth by targeting grb2 in pancreatic cancer
Source: Oncotarget. 2016 Feb 14;7(16):21441–53. doi: 10.18632/oncotarget.7375 (PMC5008297; doi:10.18632/oncotarget.7375)
Supplement: Supplementary file 4 [file oncotarget-07-21441-s004.xls]

## Sheet: Sheet1
PathwayID	PathwayTerm	DifGene	AllDifGene	GeneInPathwayID	AllGene	P-Value	FDR	Enrichment	(-log2P)
PATH:04961	Endocrine and other factor-regulated calcium reabsorption	3	50	48	6772	0.00694675	0.275184	8.465	7.16945
PATH:05223	Non-small cell lung cancer	3	50	56	6772	0.0103534	0.275184	7.25571	6.59376
PATH:04919	Thyroid hormone signaling pathway	4	50	119	6772	0.0149868	0.275184	4.55261	6.06017
PATH:05214	Glioma	3	50	65	6772	0.015154	0.275184	6.25108	6.04416
PATH:03060	Protein export	2	50	23	6772	0.0151799	0.275184	11.7774	6.04169
PATH:05211	Renal cell carcinoma	3	50	70	6772	0.0182744	0.275184	5.80457	5.77403
PATH:04917	Prolactin signaling pathway	3	50	72	6772	0.0196141	0.275184	5.64333	5.67196
PATH:05412	Arrhythmogenic right ventricular cardiomyopathy (ARVC)	3	50	74	6772	0.0210062	0.275184	5.49081	5.57304
PATH:04530	Tight junction	4	50	134	6772	0.0217758	0.275184	4.04299	5.52113
PATH:00512	Mucin type O-Glycan biosynthesis	2	50	29	6772	0.0228213	0.275184	9.34069	5.45348
PATH:04510	Focal adhesion	5	50	207	6772	0.0243461	0.275184	3.2715	5.36017
PATH:04015	Rap1 signaling pathway	5	50	213	6772	0.0269766	0.275184	3.17934	5.21215
PATH:05410	Hypertrophic cardiomyopathy (HCM)	3	50	83	6772	0.0279173	0.275184	4.89542	5.1627
PATH:04664	Fc epsilon RI signaling pathway	3	50	83	6772	0.0279173	0.275184	4.89542	5.1627
PATH:04012	ErbB signaling pathway	3	50	87	6772	0.0313266	0.288205	4.67034	4.99647
PATH:05414	Dilated cardiomyopathy	3	50	90	6772	0.0340187	0.293411	4.51467	4.87753
PATH:04022	cGMP-PKG signaling pathway	4	50	165	6772	0.0409017	0.318226	3.28339	4.61169
PATH:04141	Protein processing in endoplasmic reticulum	4	50	168	6772	0.0431248	0.318226	3.22476	4.53534
PATH:04915	Estrogen signaling pathway	3	50	100	6772	0.0438137	0.318226	4.0632	4.51247
PATH:04066	HIF-1 signaling pathway	3	50	106	6772	0.0502828	0.346952	3.83321	4.31379
PATH:05213	Endometrial cancer	2	50	52	6772	0.0625565	0.399925	5.20923	3.9987
PATH:04670	Leukocyte transendothelial migration	3	50	118	6772	0.0644941	0.399925	3.44339	3.95469
PATH:05110	Vibrio cholerae infection	2	50	54	6772	0.0666541	0.399925	5.0163	3.90716
PATH:05221	Acute myeloid leukemia	2	50	57	6772	0.0729591	0.419515	4.75228	3.77677
PATH:04611	Platelet activation	3	50	131	6772	0.0816873	0.423477	3.10168	3.61375
PATH:04380	Osteoclast differentiation	3	50	133	6772	0.0844879	0.423477	3.05504	3.56511
PATH:04150	mTOR signaling pathway	2	50	64	6772	0.08835	0.423477	4.2325	3.50063
PATH:05205	Proteoglycans in cancer	4	50	225	6772	0.0974063	0.423477	2.40782	3.35984
PATH:04910	Insulin signaling pathway	3	50	142	6772	0.0975715	0.423477	2.86141	3.3574
PATH:04014	Ras signaling pathway	4	50	227	6772	0.099701	0.423477	2.38661	3.32625
PATH:05161	Hepatitis B	3	50	146	6772	0.103628	0.423477	2.78301	3.27052
PATH:04918	Thyroid hormone synthesis	2	50	72	6772	0.106957	0.423477	3.76222	3.2249
PATH:04261	Adrenergic signaling in cardiomyocytes	3	50	149	6772	0.108263	0.423477	2.72698	3.20739
PATH:05220	Chronic myeloid leukemia	2	50	73	6772	0.10935	0.423477	3.71068	3.19298
PATH:04520	Adherens junction	2	50	73	6772	0.10935	0.423477	3.71068	3.19298
PATH:04310	Wnt signaling pathway	3	50	153	6772	0.114561	0.423477	2.65569	3.12581
PATH:04662	B cell receptor signaling pathway	2	50	76	6772	0.116609	0.423477	3.56421	3.10024
PATH:03018	RNA degradation	2	50	76	6772	0.116609	0.423477	3.56421	3.10024
PATH:04370	VEGF signaling pathway	2	50	79	6772	0.123983	0.43871	3.42886	3.01178
PATH:04350	TGF-beta signaling pathway	2	50	86	6772	0.141583	0.480902	3.14977	2.82028
PATH:05215	Prostate cancer	2	50	89	6772	0.149274	0.480902	3.0436	2.74397
PATH:04727	GABAergic synapse	2	50	90	6772	0.151855	0.480902	3.00978	2.71923
PATH:04540	Gap junction	2	50	90	6772	0.151855	0.480902	3.00978	2.71923
PATH:05032	Morphine addiction	2	50	93	6772	0.159649	0.480902	2.91269	2.64703
PATH:04010	MAPK signaling pathway	4	50	275	6772	0.16138	0.480902	1.97004	2.63147
PATH:04666	Fc gamma R-mediated phagocytosis	2	50	95	6772	0.164883	0.480902	2.85137	2.60049
PATH:04713	Circadian entrainment	2	50	97	6772	0.170145	0.480902	2.79258	2.55517
PATH:00563	Glycosylphosphatidylinositol(GPI)-anchor biosynthesis	1	50	24	6772	0.170755	0.480902	5.64333	2.55
PATH:04320	Dorso-ventral axis formation	1	50	24	6772	0.170755	0.480902	5.64333	2.55
PATH:04723	Retrograde endocannabinoid signaling	2	50	103	6772	0.186078	0.501953	2.6299	2.42602
PATH:04912	GnRH signaling pathway	2	50	104	6772	0.188753	0.501953	2.60462	2.40543
PATH:00030	Pentose phosphate pathway	1	50	27	6772	0.189142	0.501953	5.0163	2.40246
PATH:04660	T cell receptor signaling pathway	2	50	109	6772	0.202194	0.526468	2.48514	2.30619
PATH:04725	Cholinergic synapse	2	50	113	6772	0.213016	0.544373	2.39717	2.23097
PATH:00040	Pentose and glucuronate interconversions	1	50	33	6772	0.224679	0.562464	4.10424	2.15406
PATH:05143	African trypanosomiasis	1	50	34	6772	0.230445	0.562464	3.98353	2.1175
PATH:04130	SNARE interactions in vesicular transport	1	50	36	6772	0.241848	0.562464	3.76222	2.04783
PATH:05020	Prion diseases	1	50	36	6772	0.241848	0.562464	3.76222	2.04783
PATH:05200	Pathways in cancer	4	50	330	6772	0.243819	0.562464	1.6417	2.03611
PATH:04726	Serotonergic synapse	2	50	126	6772	0.248441	0.562464	2.14984	2.00902
PATH:04722	Neurotrophin signaling pathway	2	50	130	6772	0.259377	0.562464	2.08369	1.94688
PATH:04360	Axon guidance	2	50	131	6772	0.262111	0.562464	2.06779	1.93175
PATH:04728	Dopaminergic synapse	2	50	131	6772	0.262111	0.562464	2.06779	1.93175
PATH:05033	Nicotine addiction	1	50	40	6772	0.264138	0.562464	3.386	1.92063
PATH:04068	FoxO signaling pathway	2	50	133	6772	0.267577	0.562464	2.03669	1.90197
PATH:04151	PI3K-Akt signaling pathway	4	50	347	6772	0.270869	0.562464	1.56127	1.88433
PATH:04960	Aldosterone-regulated sodium reabsorption	1	50	42	6772	0.275032	0.562464	3.22476	1.86233
PATH:05160	Hepatitis C	2	50	137	6772	0.278503	0.562464	1.97723	1.84423
PATH:04650	Natural killer cell mediated cytotoxicity	2	50	138	6772	0.281232	0.562464	1.9629	1.83017
PATH:02010	ABC transporters	1	50	44	6772	0.285761	0.563358	3.07818	1.80712
PATH:04973	Carbohydrate digestion and absorption	1	50	45	6772	0.291065	0.565732	3.00978	1.78059
PATH:04330	Notch signaling pathway	1	50	48	6772	0.306736	0.587911	2.82167	1.70493
PATH:00510	N-Glycan biosynthesis	1	50	49	6772	0.311881	0.589584	2.76408	1.68093
PATH:04978	Mineral absorption	1	50	51	6772	0.322055	0.600589	2.65569	1.63462
PATH:04630	Jak-STAT signaling pathway	2	50	157	6772	0.332693	0.605843	1.72535	1.58774
PATH:05134	Legionellosis	1	50	55	6772	0.341944	0.605843	2.46255	1.54817
PATH:04080	Neuroactive ligand-receptor interaction	3	50	274	6772	0.342097	0.605843	1.48292	1.54752
PATH:05130	Pathogenic Escherichia coli infection	1	50	56	6772	0.346823	0.605843	2.41857	1.52773
PATH:04340	Hedgehog signaling pathway	1	50	56	6772	0.346823	0.605843	2.41857	1.52773
PATH:05210	Colorectal cancer	1	50	62	6772	0.375331	0.616417	2.18452	1.41376
PATH:05164	Influenza A	2	50	175	6772	0.380302	0.616417	1.54789	1.39478
PATH:04721	Synaptic vesicle cycle	1	50	64	6772	0.384549	0.616417	2.11625	1.37876
PATH:05206	MicroRNAs in cancer	3	50	296	6772	0.385542	0.616417	1.3727	1.37504
PATH:05202	Transcriptional misregulation in cancer	2	50	180	6772	0.393257	0.616417	1.50489	1.34646
PATH:04020	Calcium signaling pathway	2	50	184	6772	0.403524	0.616417	1.47217	1.30927
PATH:05016	Huntington's disease	2	50	185	6772	0.406077	0.616417	1.46422	1.30017
PATH:05212	Pancreatic cancer	1	50	70	6772	0.41138	0.616417	1.93486	1.28146
PATH:05416	Viral myocarditis	1	50	70	6772	0.41138	0.616417	1.93486	1.28146
PATH:05031	Amphetamine addiction	1	50	70	6772	0.41138	0.616417	1.93486	1.28146
PATH:04920	Adipocytokine signaling pathway	1	50	70	6772	0.41138	0.616417	1.93486	1.28146
PATH:04720	Long-term potentiation	1	50	70	6772	0.41138	0.616417	1.93486	1.28146
PATH:05218	Melanoma	1	50	71	6772	0.415734	0.616417	1.90761	1.26627
PATH:01230	Biosynthesis of amino acids	1	50	72	6772	0.420056	0.616417	1.88111	1.25135
PATH:04062	Chemokine signaling pathway	2	50	191	6772	0.421273	0.616417	1.41822	1.24717
PATH:04730	Long-term depression	1	50	73	6772	0.424345	0.616417	1.85534	1.23669
PATH:04971	Gastric acid secretion	1	50	75	6772	0.432826	0.616961	1.80587	1.20814
PATH:04612	Antigen processing and presentation	1	50	76	6772	0.437019	0.616961	1.78211	1.19423
PATH:05100	Bacterial invasion of epithelial cells	1	50	77	6772	0.44118	0.616961	1.75896	1.18056
PATH:04260	Cardiac muscle contraction	1	50	78	6772	0.44531	0.616961	1.73641	1.16712
PATH:04144	Endocytosis	2	50	204	6772	0.453444	0.616961	1.32784	1.141
PATH:04070	Phosphatidylinositol signaling system	1	50	81	6772	0.457514	0.616961	1.6721	1.12811
PATH:04914	Progesterone-mediated oocyte maturation	1	50	86	6772	0.477248	0.616961	1.57488	1.06719
PATH:04911	Insulin secretion	1	50	87	6772	0.481106	0.616961	1.55678	1.05557
PATH:04810	Regulation of actin cytoskeleton	2	50	217	6772	0.484506	0.616961	1.24829	1.04541
PATH:04640	Hematopoietic cell lineage	1	50	88	6772	0.484936	0.616961	1.53909	1.04413
PATH:05222	Small cell lung cancer	1	50	89	6772	0.488736	0.616961	1.5218	1.03287
PATH:04974	Protein digestion and absorption	1	50	89	6772	0.488736	0.616961	1.5218	1.03287
PATH:04512	ECM-receptor interaction	1	50	89	6772	0.488736	0.616961	1.5218	1.03287
PATH:04970	Salivary secretion	1	50	90	6772	0.492508	0.616961	1.50489	1.02178
PATH:04210	Apoptosis	1	50	90	6772	0.492508	0.616961	1.50489	1.02178
PATH:03015	mRNA surveillance pathway	1	50	91	6772	0.496251	0.616961	1.48835	1.01086
PATH:04750	Inflammatory mediator regulation of TRP channels	1	50	98	6772	0.521679	0.642783	1.38204	0.938766
PATH:04972	Pancreatic secretion	1	50	101	6772	0.532172	0.644209	1.34099	0.910034
PATH:04916	Melanogenesis	1	50	101	6772	0.532172	0.644209	1.34099	0.910034
PATH:05142	Chagas disease (American trypanosomiasis)	1	50	103	6772	0.539037	0.646845	1.31495	0.891543
PATH:01200	Carbon metabolism	1	50	105	6772	0.545799	0.647707	1.2899	0.873557
PATH:04620	Toll-like receptor signaling pathway	1	50	106	6772	0.549143	0.647707	1.27774	0.864747
PATH:05146	Amoebiasis	1	50	108	6772	0.555754	0.649949	1.25407	0.847483
PATH:04668	TNF signaling pathway	1	50	110	6772	0.562266	0.652039	1.23127	0.830675
PATH:04270	Vascular smooth muscle contraction	1	50	121	6772	0.596383	0.683553	1.11934	0.745688
PATH:04142	Lysosome	1	50	122	6772	0.599347	0.683553	1.11016	0.738536
PATH:04724	Glutamatergic synapse	1	50	130	6772	0.622274	0.703884	1.04185	0.684378
PATH:05162	Measles	1	50	134	6772	0.633231	0.707717	1.01075	0.659196
PATH:05145	Toxoplasmosis	1	50	135	6772	0.635919	0.707717	1.00326	0.653084
PATH:04120	Ubiquitin mediated proteolysis	1	50	137	6772	0.641236	0.707924	0.988613	0.641073
PATH:04514	Cell adhesion molecules (CAMs)	1	50	142	6772	0.654184	0.716487	0.953803	0.612233
PATH:04932	Non-alcoholic fatty liver disease (NAFLD)	1	50	151	6772	0.676302	0.734222	0.896954	0.564261
PATH:04145	Phagosome	1	50	153	6772	0.681018	0.734222	0.885229	0.554236
PATH:04921	Oxytocin signaling pathway	1	50	158	6772	0.692503	0.740818	0.857215	0.530107
PATH:03013	RNA transport	1	50	167	6772	0.712127	0.754588	0.811018	0.489794
PATH:00230	Purine metabolism	1	50	169	6772	0.716311	0.754588	0.80142	0.481341
PATH:05152	Tuberculosis	1	50	179	6772	0.736322	0.765996	0.756648	0.441591
PATH:05034	Alcoholism	1	50	180	6772	0.738243	0.765996	0.752444	0.437833
PATH:05169	Epstein-Barr virus infection	1	50	201	6772	0.775435	0.798582	0.673831	0.366922
PATH:05203	Viral carcinogenesis	1	50	207	6772	0.785038	0.802483	0.6543	0.349166
PATH:05166	HTLV-I infection	1	50	264	6772	0.857812	0.865104	0.51303	0.221267
PATH:04060	Cytokine-cytokine receptor interaction	1	50	265	6772	0.858835	0.865104	0.511094	0.219547
PATH:01100	Metabolic pathways	4	50	1164	6772	0.965689	0.965689	0.46543	0.0503687
